# Supplementary material for: Comprehensive Analysis of Nasal Polyps Reveals a More Pronounced Type 2 Transcriptomic Profile of Epithelial Cells and Mast Cells in Aspirin-Exacerbated Respiratory Disease
Source: Front Immunol. 2022 Mar 28;13:850494. doi: 10.3389/fimmu.2022.850494 (PMC8996080; doi:10.3389/fimmu.2022.850494)
Supplement: Supplementary file 1 [file DataSheet_1.zip]

Archive with 3 entries (3 files):
- Supplementary Material/Supplementary Figures 1-7.docx
- Supplementary Material/Supplementary Table S6.XLSX
- Supplementary Material/Supplementary Tables 1-6.docx
