# Supplementary material for: Comprehensive Analysis of Nasal Polyps Reveals a More Pronounced Type 2 Transcriptomic Profile of Epithelial Cells and Mast Cells in Aspirin-Exacerbated Respiratory Disease
Source: Front Immunol. 2022 Mar 28;13:850494. doi: 10.3389/fimmu.2022.850494 (PMC8996080; doi:10.3389/fimmu.2022.850494)
Supplement: Supplementary file 1 [file DataSheet_1.zip › Supplementary Material/Supplementary Table S6.XLSX]

## Sheet: BC
	p_val	avg_logFC	pct.1	pct.2	p_val_adj
PPP1R15A	1.46161e-06	-0.311647	0.465	0.572	0.0490194
CAP1	1.25387e-06	-0.300102	0.382	0.489	0.0420524
ETS1	1.16217e-06	0.318334	0.254	0.134	0.0389769
CAPG	1.0332e-06	-0.303763	0.292	0.411	0.0346516
GRASP	9.99139e-07	0.381581	0.348	0.217	0.0335091
RBM39	8.82737e-07	0.278485	0.783	0.685	0.0296052
LSM7	8.67602e-07	0.339613	0.656	0.511	0.0290976
TOMM7	8.33815e-07	0.256562	0.924	0.854	0.0279645
TMED2	7.64458e-07	-0.373595	0.193	0.299	0.0256384
TPSAB1	7.51801e-07	-0.436034	0.034	0.115	0.0252139
FOS	7.27236e-07	-0.591562	0.39	0.526	0.02439
H3F3B	6.18735e-07	-0.285254	0.821	0.929	0.0207511
TNFAIP8	5.91964e-07	-0.376839	0.304	0.407	0.0198533
IL2RG	4.70674e-07	-0.308307	0.334	0.457	0.0157855
SRRM2	4.35396e-07	0.324703	0.539	0.397	0.0146023
JUNB	2.17879e-07	-0.317392	0.761	0.877	0.00730723
EIF4A2	1.89114e-07	-0.297666	0.523	0.645	0.00634252
ARHGDIB	1.75715e-07	-0.320807	0.72	0.775	0.00589315
CEMIP2	1.71624e-07	0.389585	0.266	0.136	0.00575593
IER2	1.01147e-07	-0.380349	0.549	0.683	0.00339225
SELL	8.43892e-08	-0.434818	0.34	0.459	0.00283024
SSR2	7.6309e-08	-0.323843	0.493	0.614	0.00255925
RPS10	7.53695e-08	0.252666	0.954	0.921	0.00252774
RPL17	7.21851e-08	-0.308781	0.571	0.672	0.00242094
JCHAIN	5.88906e-08	-1.47717	0.318	0.457	0.00197507
DUSP1	5.86952e-08	-0.355707	0.634	0.787	0.00196852
MZT2B	5.16723e-08	0.392	0.624	0.474	0.00173299
TMEM59	4.21117e-08	-0.399696	0.332	0.451	0.00141234
RPL36	3.27893e-08	0.287754	0.998	0.988	0.00109969
CD53	2.19576e-08	-0.322786	0.531	0.656	0.000736415
EIF3D	1.92555e-08	-0.416359	0.386	0.495	0.000645789
MIF	1.81601e-08	0.530749	0.563	0.413	0.000609053
SERF2	9.90513e-09	0.37139	0.942	0.883	0.000332198
HNRNPA0	8.32825e-09	-0.331535	0.497	0.614	0.000279313
CALM2	5.30721e-09	-0.2952	0.622	0.731	0.000177993
ZFP36	4.08826e-09	-0.366915	0.596	0.754	0.000137112
ISCU	3.7804e-09	-0.292177	0.455	0.599	0.000126787
DDX21	3.67004e-09	0.400143	0.561	0.376	0.000123086
DDX3Y	3.58615e-09	-0.282312	0.085	0.219	0.000120272
NOP53	2.04929e-09	-0.320632	0.676	0.816	6.8729e-05
MTRNR2L8	1.41478e-09	0.475478	0.481	0.303	4.7449e-05
RPLP2	1.03658e-09	0.373765	1	0.992	3.47648e-05
JUND	4.04363e-10	0.346438	0.775	0.616	1.35615e-05
RCSD1	3.30491e-10	0.366289	0.489	0.288	1.1084e-05
UBC	1.70751e-10	-0.286036	0.759	0.919	5.72663e-06
TMED9	1.29043e-10	-0.390461	0.191	0.347	4.32784e-06
RPS15	1.24018e-10	0.335336	0.996	0.994	4.15932e-06
TPSB2	1.22468e-10	-0.380457	0.044	0.167	4.10733e-06
MTPN	1.20311e-10	0.38825	0.459	0.274	4.03499e-06
MT-CYB	9.82381e-11	0.257496	0.976	0.992	3.29471e-06
SMAP2	5.98351e-11	0.401348	0.628	0.449	2.00675e-06
ARF6	4.92842e-11	-0.431227	0.388	0.547	1.65289e-06
JUN	2.23976e-11	-0.489879	0.521	0.72	7.5117e-07
CXCR4	2.19114e-11	-0.374698	0.833	0.908	7.34865e-07
IGHA1	1.82153e-11	-1.02005	0.392	0.585	6.10905e-07
REL	1.07296e-11	0.359869	0.706	0.524	3.5985e-07
RBM3	1.043e-11	-0.415591	0.519	0.678	3.49803e-07
CNBP	6.11109e-12	-0.366386	0.485	0.643	2.04954e-07
SLC25A6	2.19539e-12	-0.339066	0.726	0.879	7.36289e-08
EIF3L	1.68292e-12	-0.437198	0.455	0.612	5.64418e-08
GPR183	1.23031e-12	-0.533961	0.577	0.735	4.1262e-08
MT-ATP8	1.13253e-12	0.424977	0.296	0.119	3.79827e-08
EIF3E	9.53701e-13	-0.420622	0.527	0.704	3.19852e-08
HLA-DQB1	6.71359e-13	-0.386782	0.779	0.869	2.2516e-08
PSAP	1.67489e-13	-0.510851	0.241	0.417	5.61724e-09
HLA-DQA2	9.38428e-14	0.39023	0.435	0.203	3.1473e-09
NPM1	8.31014e-14	-0.336326	0.66	0.86	2.78706e-09
EEF2	2.23352e-14	-0.379639	0.704	0.893	7.49076e-10
HLA-DRA	4.77625e-15	-0.317335	0.887	0.929	1.60186e-10
SON	1.90096e-15	0.53805	0.757	0.597	6.37543e-11
HNRNPA1	1.85088e-15	-0.42879	0.654	0.839	6.20749e-11
EIF1AY	7.60338e-16	-0.380555	0.099	0.309	2.55002e-11
RPS28	2.18791e-16	0.292889	1	0.99	7.33781e-12
RPS16	2.49308e-18	0.297775	0.998	0.987	8.36129e-14
ACTB	1.37555e-19	-0.385414	0.863	0.971	4.61334e-15
RPS23	8.70259e-21	0.267279	1	0.981	2.91868e-16
RPS6	7.7651e-21	-0.361934	0.996	0.988	2.60426e-16
CD74	7.30034e-21	-0.407414	0.988	0.983	2.44839e-16
MT-ATP6	4.11303e-21	0.42421	0.976	0.985	1.37943e-16
RPL18	4.40898e-22	0.27221	0.996	0.992	1.47868e-17
RPL37A	5.85832e-23	0.345035	1	0.987	1.96477e-18
RPS12	2.93878e-23	0.295162	0.998	0.983	9.85609e-19
MT-ND3	1.36852e-24	0.432828	0.986	0.967	4.58975e-20
RPL4	8.25928e-25	-0.450628	0.831	0.96	2.77e-20
HLA-C	2.288e-25	-0.51041	0.823	0.96	7.67351e-21
RPL7	5.53697e-27	-0.581914	0.978	0.985	1.85699e-22
MTRNR2L12	5.12986e-27	0.676923	0.69	0.386	1.72045e-22
FAU	3.87587e-28	0.331465	0.992	0.979	1.29989e-23
HIST1H4C	7.17546e-29	0.960215	0.732	0.438	2.40651e-24
RPL37	8.34204e-30	0.328024	0.998	0.983	2.79775e-25
XIST	6.53864e-30	0.620748	0.358	0.06	2.19293e-25
MT-ND1	1.61038e-30	0.404183	0.984	0.969	5.40088e-26
RPS21	1.09845e-31	0.425446	0.992	0.977	3.68399e-27
RPS8	7.78316e-34	0.358689	1	0.99	2.61031e-29
RPL3	2.86825e-35	-0.505368	0.962	0.99	9.61953e-31
RPS4Y1	8.46812e-37	-0.744892	0.217	0.655	2.84004e-32
B2M	1.0055e-47	-0.489796	0.978	1	3.37224e-43
RPL28	2.71755e-48	0.419105	1	0.987	9.11412e-44

## Sheet: EpiC
Gene	p_val	avg_logFC	AERD	CRSwNP	p_val_adj
POSTN	4.65577e-14	1.32288	0.687	0.443	1.56145e-09
CCL26	2.10998e-08	1.12692	0.236	0.053	0.000707645
ALOX15	1.00409e-12	1.0657	0.708	0.512	3.36753e-08
XIST	1.43739e-28	1.06144	0.667	0.164	4.8207e-24
CD44	6.80667e-19	0.892678	0.774	0.525	2.28282e-14
SLC5A3	6.45177e-10	0.703275	0.503	0.246	2.1638e-05
FST	2.20289e-09	0.664231	0.256	0.057	7.38807e-05
PTHLH	3.76987e-07	0.66409	0.569	0.361	0.0126434
NTRK2	1.01833e-11	0.659923	0.533	0.238	3.41527e-07
SERPINE1	3.89194e-10	0.623967	0.328	0.09	1.30528e-05
GCLC	3.44109e-10	0.581472	0.467	0.205	1.15407e-05
CTSC	2.41616e-07	0.56307	0.713	0.545	0.00810332
CDH26	1.59344e-12	0.554871	0.467	0.152	5.34409e-08
IGFBP2	1.46886e-07	0.54184	0.703	0.549	0.00492627
JUND	2.13782e-09	0.531439	0.862	0.738	7.16983e-05
MTRNR2L8	4.55848e-11	0.51766	0.831	0.643	1.52882e-06
CD81	2.04561e-09	0.510325	0.79	0.549	6.86056e-05
HAS3	4.98673e-10	0.509139	0.349	0.102	1.67245e-05
SLC9A3	5.74808e-08	0.493302	0.405	0.176	0.00192779
MT-ATP6	7.56784e-10	0.478628	0.933	0.91	2.5381e-05
FLNA	3.15813e-09	0.460651	0.508	0.23	0.000105918
LDLR	6.58509e-08	0.446881	0.492	0.25	0.00220851
MT-ND3	6.2771e-09	0.415451	0.923	0.906	0.000210521
FGFR1	4.72615e-10	0.392632	0.395	0.139	1.58506e-05
DSE	5.20427e-13	0.386977	0.349	0.074	1.74541e-08
LOXL4	3.287e-07	0.382945	0.303	0.107	0.011024
ARHGAP21	1.77441e-08	0.362507	0.518	0.254	0.000595103
MXRA7	4.9967e-10	0.362014	0.441	0.172	1.67579e-05
NOS2	3.51686e-07	0.356206	0.39	0.164	0.0117949
ITGA3	3.44006e-07	0.351228	0.395	0.184	0.0115373
RASSF6	1.34775e-06	0.350598	0.405	0.197	0.0452008
ZNF217	1.08292e-08	0.346302	0.369	0.135	0.00036319
COL7A1	2.14829e-09	0.340879	0.313	0.086	7.20493e-05
B3GALNT2	4.45271e-08	0.33174	0.333	0.115	0.00149335
LAMB1	7.66096e-07	0.321414	0.297	0.115	0.0256933
ABCC5	3.02891e-10	0.313011	0.374	0.115	1.01583e-05
RPS11	1.55762e-09	0.308481	0.99	0.963	5.22395e-05
ARL4C	4.71536e-07	0.301568	0.379	0.16	0.0158144
RPL28	1.46402e-11	0.299643	0.995	0.992	4.91004e-07
SERPINE2	9.35254e-07	0.2954	0.333	0.139	0.0313665
MYO10	1.73893e-07	0.28652	0.282	0.094	0.00583202
MT-ATP8	1.08096e-06	0.278898	0.528	0.275	0.0362533
C3orf52	9.46869e-08	0.277681	0.287	0.09	0.00317561
MBP	1.00588e-06	0.276781	0.374	0.168	0.0337352
NTN1	1.06798e-06	0.261223	0.385	0.168	0.0358179
VCL	2.69977e-07	0.260958	0.328	0.123	0.00905448
LPIN1	3.82357e-08	0.256411	0.215	0.045	0.00128235
HNRNPA1	2.68112e-07	-0.359795	0.8	0.861	0.00899194
DDX3Y	6.68293e-13	-0.388104	0.005	0.246	2.24132e-08
TMEM59	7.15855e-07	-0.418862	0.79	0.848	0.0240083
RPS4Y1	6.14235e-15	-0.443807	0.149	0.586	2.06002e-10
HMGN3	7.35309e-07	-0.447613	0.544	0.689	0.0246608
CALM2	1.75852e-10	-0.535299	0.764	0.918	5.89773e-06
LAPTM4A	6.64388e-11	-0.651063	0.651	0.754	2.22823e-06
DUSP1	2.05189e-08	-0.689223	0.723	0.844	0.000688164
ALDH3A1	5.13352e-07	-0.952311	0.513	0.656	0.0172168
CLU	2.90034e-15	-1.31401	0.41	0.689	9.72715e-11

## Sheet: ILC
	p_val	avg_logFC	pct.1	pct.2	p_val_adj
PSAP	1.34347e-06	-0.418469	0.273	0.491	0.0450571
EEF2	1.2885e-06	-0.361189	0.786	0.931	0.0432137
NEAT1	1.07881e-06	0.472114	0.831	0.686	0.0361811
ITM2B	9.78125e-07	-0.413318	0.734	0.893	0.0328044
TIGIT	8.43306e-07	0.748509	0.292	0.088	0.0282828
RSL24D1	4.41345e-07	-0.47283	0.377	0.61	0.0148018
CD4	3.93996e-07	0.342751	0.182	0.013	0.0132138
MTRNR2L12	2.95842e-07	0.491055	0.786	0.528	0.00992196
HSPA5	2.51456e-07	-0.439757	0.63	0.855	0.00843335
TCN1	2.33116e-07	0.914359	0.273	0.057	0.00781824
IGHA1	1.23751e-07	-0.606246	0.11	0.346	0.00415037
TMSB10	8.31251e-08	0.466404	0.987	0.95	0.00278785
CALM2	7.98233e-08	-0.486999	0.708	0.899	0.00267711
TMED2	7.87207e-08	-0.529048	0.416	0.623	0.00264013
CLDND1	7.70256e-08	-0.659466	0.312	0.56	0.00258329
CXCL8	6.83793e-08	-0.979639	0.078	0.321	0.00229331
ARF6	4.86876e-08	-0.601646	0.513	0.704	0.00163289
PABPC1	4.0679e-08	-0.373968	0.864	0.994	0.00136429
FAU	3.12288e-08	0.258058	0.987	1	0.00104735
CD3D	1.95722e-08	1.01448	0.435	0.157	0.000656412
RPL17	1.27198e-08	-0.620305	0.571	0.767	0.000426598
HNRNPA1	1.13633e-08	-0.417013	0.805	0.937	0.000381101
MT-CYB	1.12194e-08	0.532463	0.974	1	0.000376276
DNAJB9	9.7661e-09	-0.543023	0.364	0.667	0.000327536
RPL18	9.16294e-09	0.28294	1	0.981	0.000307307
MT-ATP6	4.41147e-09	0.609888	0.987	0.981	0.000147952
EIF1AY	1.45209e-09	-0.381401	0.039	0.314	4.87001e-05
B2M	1.32177e-09	-0.290556	0.994	1	4.43294e-05
HNRNPA0	4.76197e-11	-0.508063	0.669	0.862	1.59707e-06
RPL3	2.09296e-11	-0.410433	0.968	1	7.01938e-07
DDX3Y	2.58595e-13	-0.563587	0.019	0.352	8.67276e-09
RPL28	1.18583e-14	0.360165	1	1	3.97703e-10
XIST	9.19117e-25	1.03753	0.591	0.031	3.08254e-20
RPS4Y1	2.95078e-29	-1.12871	0.104	0.824	9.89633e-25

## Sheet: MC1
Gene	p_val	avg_logFC	AERD	CRSwNP	p_val_adj
XIST	3.61017e-202	1.13656	0.728	0.108	1.21078e-197
RGS16	2.60708e-28	0.938301	0.585	0.382	8.74363e-24
MTRNR2L8	5.47879e-108	0.918783	0.776	0.35	1.83748e-103
CSF1	3.34091e-69	0.917517	0.72	0.385	1.12047e-64
HPGD	5.70908e-72	0.907251	0.937	0.848	1.91471e-67
PRSS57	1.19097e-96	0.854783	0.372	0.041	3.99426e-92
NEAT1	5.93823e-79	0.811334	0.899	0.763	1.99156e-74
MTRNR2L12	8.14038e-95	0.751092	0.858	0.485	2.73012e-90
TNFAIP3	2.17502e-91	0.731022	0.906	0.808	7.29458e-87
HCST	5.48687e-52	0.697712	0.918	0.733	1.84019e-47
CPA3	1.37226e-133	0.687643	0.997	0.994	4.60228e-129
AHR	9.35572e-75	0.683506	0.804	0.499	3.13772e-70
ARG2	3.56029e-55	0.67765	0.638	0.328	1.19405e-50
IL13	5.00942e-28	0.675323	0.389	0.184	1.68006e-23
MT-ATP6	1.61282e-109	0.674497	1	0.992	5.40908e-105
GADD45A	4.09488e-50	0.650642	0.432	0.154	1.37334e-45
VEGFA	4.35847e-41	0.623256	0.745	0.517	1.46175e-36
AKAP12	3.90239e-67	0.621196	0.844	0.563	1.30879e-62
TMEM176A	6.07527e-54	0.600039	0.658	0.331	2.03752e-49
TNFSF10	4.88685e-31	0.579332	0.786	0.598	1.63895e-26
STAT4	4.96925e-75	0.530637	0.445	0.106	1.66659e-70
IL17RB	1.87288e-31	0.530422	0.617	0.385	6.28127e-27
ACSL4	2.54953e-56	0.52419	0.87	0.726	8.55061e-52
SSR4	5.05984e-52	0.52087	0.965	0.883	1.69697e-47
ITGA2B	2.43776e-56	0.518875	0.342	0.082	8.17576e-52
TMEM176B	2.85505e-44	0.510988	0.87	0.669	9.57526e-40
SLC5A3	1.1444e-45	0.509131	0.487	0.201	3.83807e-41
SLA	6.05233e-35	0.504869	0.49	0.238	2.02983e-30
MT-ND1	3.30001e-97	0.498464	0.999	0.983	1.10676e-92
MT-CO3	1.05885e-85	0.494928	0.999	0.997	3.55119e-81
TENT5A	1.3238e-15	0.492391	0.706	0.572	4.43976e-11
HDC	6.46258e-47	0.481646	0.885	0.809	2.16742e-42
TPSD1	3.05647e-54	0.480735	0.498	0.19	1.02508e-49
DUSP4	2.05081e-21	0.462461	0.512	0.318	6.87801e-17
ZFP36L2	5.14644e-17	0.461773	0.678	0.506	1.72601e-12
CLNK	1.22589e-33	0.460895	0.566	0.323	4.11137e-29
TRBC2	2.21669e-56	0.459986	0.26	0.038	7.43433e-52
REL	2.35093e-49	0.450602	0.919	0.849	7.88454e-45
GALC	4.47168e-48	0.440213	0.731	0.418	1.49971e-43
NABP1	8.32138e-38	0.431961	0.568	0.29	2.79082e-33
NKG7	5.46156e-33	0.431686	0.393	0.164	1.8317e-28
GNAS	2.13744e-53	0.427738	0.884	0.68	7.16855e-49
CCL4	3.91687e-07	0.423469	0.485	0.368	0.0131364
FOSL2	2.10457e-28	0.414073	0.736	0.546	7.05832e-24
ICAM3	1.34242e-43	0.413418	0.687	0.391	4.50221e-39
EPAS1	1.21849e-47	0.411921	0.534	0.228	4.08658e-43
CCDC71L	1.92818e-31	0.407925	0.664	0.398	6.46675e-27
CALR	1.72777e-29	0.406753	0.814	0.68	5.7946e-25
GRASP	2.44677e-24	0.401835	0.432	0.227	8.20599e-20
LDLRAD4	3.09441e-19	0.401014	0.475	0.283	1.0378e-14
PRKCA	1.76055e-40	0.397055	0.511	0.232	5.90454e-36
TNFRSF9	1.11068e-18	0.395606	0.526	0.342	3.725e-14
CXCR4	2.04077e-13	0.39407	0.333	0.194	6.84433e-09
MT-CO2	2.6548e-73	0.389856	1	0.999	8.90366e-69
KDM6B	9.53565e-35	0.388632	0.873	0.726	3.19807e-30
HLA-C	6.08961e-34	0.387835	0.911	0.867	2.04233e-29
HLA-A	2.34755e-30	0.387742	0.931	0.913	7.87323e-26
AKAP13	1.25649e-34	0.38482	0.823	0.611	4.21402e-30
JUN	4.47331e-22	0.38291	0.763	0.586	1.50026e-17
IER5	9.32167e-40	0.382721	0.616	0.308	3.1263e-35
IL18R1	3.62354e-40	0.376808	0.487	0.215	1.21526e-35
IRF2BP2	5.66436e-34	0.371304	0.537	0.273	1.89971e-29
AHNAK	7.36074e-24	0.370888	0.78	0.574	2.46864e-19
TIMP1	8.10456e-43	0.366919	0.984	0.926	2.71811e-38
GALNT6	2.79086e-23	0.362964	0.664	0.46	9.36e-19
NFKBIZ	6.8508e-34	0.361607	0.901	0.833	2.29762e-29
SMIM1	1.48657e-26	0.360047	0.488	0.259	4.98565e-22
CD84	2.26626e-36	0.359848	0.685	0.399	7.60057e-32
PLPP1	1.17306e-20	0.358453	0.605	0.403	3.93421e-16
SLC22A17	2.11422e-30	0.357875	0.22	0.06	7.09066e-26
RNF213	5.94391e-38	0.355212	0.397	0.149	1.99347e-33
CREM	9.34743e-21	0.345677	0.856	0.736	3.13494e-16
PALLD	9.80532e-26	0.344172	0.39	0.186	3.28851e-21
RRBP1	1.07774e-29	0.338651	0.533	0.283	3.61453e-25
PAG1	2.24868e-30	0.338633	0.576	0.321	7.54164e-26
MT-ND4	1.35379e-44	0.336926	0.998	0.994	4.54035e-40
RBBP8	2.61446e-20	0.336912	0.423	0.234	8.76837e-16
MT-CO1	6.77062e-46	0.334154	1	0.998	2.27073e-41
ANKRD11	8.66495e-35	0.333971	0.512	0.247	2.90605e-30
IRF1	2.07196e-14	0.333898	0.481	0.306	6.94893e-10
FOSB	6.37193e-24	0.333509	0.936	0.869	2.13702e-19
ADAM12	3.46341e-33	0.331239	0.414	0.176	1.16156e-28
HLA-B	2.39079e-21	0.330338	0.918	0.885	8.01823e-17
ALAS1	7.89948e-11	0.329102	0.478	0.341	2.64933e-06
DDX3X	5.20927e-26	0.329085	0.802	0.606	1.74708e-21
METRNL	4.08902e-30	0.328995	0.67	0.391	1.37138e-25
NR4A3	6.09141e-21	0.326945	0.744	0.535	2.04294e-16
ZEB2	2.48003e-24	0.325799	0.751	0.537	8.31753e-20
LAPTM4B	1.72872e-31	0.325606	0.504	0.255	5.79777e-27
MT-ND3	1.25855e-40	0.325434	0.999	0.977	4.22094e-36
PRF1	3.13378e-39	0.325071	0.174	0.022	1.05101e-34
MT-CYB	1.58432e-38	0.323857	0.994	0.991	5.31348e-34
TXNIP	1.88873e-09	0.321348	0.536	0.386	6.33444e-05
ITK	3.03736e-31	0.319832	0.383	0.162	1.01867e-26
TLN1	5.8856e-28	0.318609	0.723	0.469	1.97391e-23
GNAI2	4.80345e-37	0.316943	0.76	0.456	1.61098e-32
TMOD3	1.6719e-27	0.315577	0.665	0.406	5.60722e-23
ELL2	1.38532e-25	0.315136	0.787	0.601	4.64608e-21
RALGAPA1	4.28359e-26	0.311095	0.466	0.24	1.43663e-21
NR4A1	9.6291e-30	0.310676	0.912	0.755	3.22941e-25
CD38	1.54542e-27	0.309664	0.559	0.314	5.18304e-23
ARID1B	1.94392e-32	0.309583	0.551	0.285	6.51951e-28
CALM1	9.86118e-22	0.308177	0.928	0.809	3.30724e-17
NAMPT	8.95078e-22	0.306575	0.625	0.404	3.00191e-17
IFI6	8.33445e-18	0.305701	0.423	0.236	2.79521e-13
IFITM2	1.94544e-11	0.303388	0.901	0.806	6.52461e-07
TRAF1	3.42973e-27	0.301219	0.555	0.314	1.15026e-22
MT2A	3.26611e-09	0.300788	0.826	0.717	0.000109539
GZMB	1.0318e-06	0.300328	0.117	0.06	0.0346044
TPT1	9.7164e-38	0.29941	0.984	0.989	3.25869e-33
SMAP2	1.31856e-32	0.297924	0.477	0.219	4.42217e-28
MAOA	1.96144e-41	0.296921	0.186	0.024	6.57827e-37
MT-ND5	3.96309e-29	0.294557	0.966	0.922	1.32914e-24
TTLL7	1.52696e-29	0.293271	0.507	0.258	5.12111e-25
NR4A2	7.81558e-17	0.292875	0.812	0.687	2.62119e-12
AREG	4.82055e-16	0.291597	0.894	0.741	1.61672e-11
DDX17	4.21657e-27	0.291464	0.758	0.508	1.41415e-22
MTDH	2.07924e-23	0.289983	0.815	0.635	6.97337e-19
PPP1R15B	9.83799e-21	0.287708	0.575	0.361	3.29946e-16
PRKX	2.51948e-18	0.286801	0.534	0.337	8.44982e-14
SLC2A3	8.64351e-12	0.285351	0.771	0.658	2.89886e-07
SOX4	4.59864e-17	0.284929	0.338	0.18	1.54229e-12
PPP1R10	7.72188e-26	0.284709	0.521	0.281	2.58977e-21
RUNX3	3.63431e-18	0.283584	0.452	0.264	1.21887e-13
ARHGEF6	2.25659e-21	0.282874	0.747	0.543	7.56816e-17
NDRG1	1.34786e-29	0.281662	0.346	0.139	4.52046e-25
OSBPL6	2.98586e-46	0.280598	0.227	0.035	1.0014e-41
GPR183	2.0786e-10	0.277533	0.625	0.474	6.97122e-06
ANGPTL4	1.25827e-13	0.276124	0.125	0.042	4.21998e-09
IL10RA	5.89954e-36	0.273883	0.224	0.05	1.97859e-31
FYN	3.59318e-24	0.273482	0.534	0.297	1.20508e-19
TAPBP	8.65581e-27	0.272771	0.646	0.4	2.90299e-22
AKNA	2.08614e-21	0.272127	0.327	0.152	6.99649e-17
FMNL1	5.87186e-23	0.271929	0.495	0.273	1.9693e-18
EGR3	2.36398e-11	0.270416	0.49	0.333	7.92833e-07
SEMA4D	1.83377e-26	0.268355	0.494	0.253	6.15009e-22
IL1RL1	5.12126e-17	0.266518	0.877	0.788	1.71757e-12
DNAJC1	4.48078e-23	0.265593	0.547	0.321	1.50276e-18
JOSD1	1.99955e-24	0.264944	0.523	0.283	6.7061e-20
TGOLN2	3.59211e-22	0.263758	0.575	0.351	1.20472e-17
TIPARP	1.54033e-17	0.261817	0.614	0.421	5.16596e-13
RUNX1	1.17963e-30	0.261814	0.343	0.129	3.95625e-26
BACE2	1.68285e-20	0.260036	0.788	0.62	5.64394e-16
PPIB	1.47574e-19	0.259205	0.844	0.712	4.94935e-15
EFCAB14	1.95635e-24	0.257771	0.514	0.28	6.56122e-20
ACP5	1.54399e-15	0.255215	0.632	0.431	5.17823e-11
PRRC2C	3.5057e-23	0.255179	0.76	0.535	1.17574e-18
GATA2	1.86903e-11	0.254249	0.91	0.905	6.26836e-07
TNFRSF18	1.92949e-19	0.254167	0.587	0.36	6.47113e-15
ZNF331	7.74228e-13	0.251884	0.71	0.545	2.59661e-08
DDX5	2.9666e-18	-0.252839	0.902	0.948	9.94939e-14
MORF4L1	1.31621e-16	-0.252867	0.82	0.851	4.4143e-12
TPI1	1.82535e-18	-0.253267	0.888	0.903	6.12185e-14
PFN1	1.0466e-21	-0.25664	0.953	0.938	3.51008e-17
PSAP	3.49893e-14	-0.257965	0.824	0.836	1.17347e-09
PGK1	1.58767e-08	-0.258255	0.718	0.708	0.000532473
CNBP	9.25583e-16	-0.258893	0.728	0.748	3.10422e-11
UQCRFS1	1.20412e-08	-0.260838	0.497	0.517	0.000403839
RAB32	1.05256e-07	-0.261247	0.525	0.556	0.00353008
CTNNBL1	7.46941e-11	-0.261499	0.488	0.537	2.50509e-06
TUBB	8.009e-10	-0.262055	0.59	0.633	2.68606e-05
ARL6IP1	5.57845e-10	-0.263459	0.435	0.497	1.8709e-05
CXCL16	3.74513e-09	-0.263637	0.253	0.33	0.000125604
CCDC115	1.36596e-07	-0.263724	0.311	0.363	0.00458115
PCMT1	1.31924e-11	-0.265358	0.543	0.58	4.42448e-07
NDUFB1	3.7173e-19	-0.26564	0.538	0.623	1.24671e-14
HNRNPK	1.12815e-21	-0.26933	0.791	0.858	3.78359e-17
PFDN5	4.84747e-43	-0.269585	0.979	0.991	1.62574e-38
PEBP1	6.7156e-17	-0.271428	0.708	0.765	2.25228e-12
EIF1B	1.25179e-09	-0.27165	0.622	0.617	4.19824e-05
HNRNPDL	1.8467e-11	-0.272025	0.644	0.672	6.19345e-07
RGS10	8.91141e-14	-0.272745	0.666	0.705	2.98871e-09
ASAH1	1.04183e-15	-0.273202	0.726	0.766	3.4941e-11
GMPR	6.26376e-10	-0.275205	0.275	0.36	2.10074e-05
SAP18	4.08111e-19	-0.275338	0.738	0.768	1.36872e-14
ALDOA	4.62058e-08	-0.276095	0.213	0.286	0.00154965
RAB7A	3.85656e-09	-0.280751	0.513	0.523	0.000129341
LITAF	6.07686e-07	-0.281115	0.389	0.426	0.0203806
SBDS	6.44922e-09	-0.281928	0.47	0.503	0.000216294
SELENOT	1.98357e-07	-0.282142	0.569	0.56	0.00665251
ERH	2.37811e-11	-0.283027	0.574	0.606	7.9757e-07
LAPTM4A	7.71147e-27	-0.285306	0.888	0.972	2.58627e-22
ACTR3	4.38673e-17	-0.285698	0.725	0.774	1.47122e-12
SUMO1	1.76197e-07	-0.286607	0.455	0.476	0.0059093
CIRBP	6.48123e-27	-0.288396	0.843	0.895	2.17368e-22
HNRNPH2	2.95116e-10	-0.288457	0.364	0.43	9.8976e-06
AC106739.1	1.61438e-08	-0.288474	0.326	0.399	0.000541431
PRR13	3.05529e-11	-0.289797	0.618	0.626	1.02468e-06
CAP1	3.10745e-16	-0.290206	0.667	0.709	1.04218e-11
CAPG	1.07217e-27	-0.292084	0.95	0.964	3.59583e-23
SKP1	2.78227e-26	-0.293666	0.858	0.893	9.33119e-22
DTNBP1	2.64421e-11	-0.295695	0.319	0.399	8.86816e-07
TNFRSF12A	4.07394e-10	-0.296013	0.328	0.416	1.36632e-05
SLC43A3	2.33206e-10	-0.296051	0.273	0.358	7.82125e-06
HNRNPA1	2.68884e-20	-0.298557	0.864	0.902	9.01784e-16
SRSF7	3.09498e-10	-0.299973	0.755	0.758	1.03799e-05
MSMO1	5.08761e-12	-0.301539	0.088	0.182	1.70628e-07
PTTG1	1.28011e-11	-0.303629	0.161	0.265	4.29323e-07
CTSD	1.19947e-16	-0.304206	0.822	0.841	4.0228e-12
HLA-DRA	4.90887e-08	-0.306337	0.045	0.108	0.00164634
H3F3B	2.60856e-29	-0.307394	0.97	0.998	8.7486e-25
HMGCS1	1.74691e-09	-0.308285	0.185	0.269	5.85879e-05
CSTB	1.12384e-15	-0.30992	0.713	0.724	3.76913e-11
ILF2	2.09382e-15	-0.313655	0.57	0.61	7.02227e-11
CLIC1	9.14017e-39	-0.313871	0.948	0.981	3.06543e-34
SERPINB1	5.7436e-13	-0.314708	0.655	0.701	1.92629e-08
ACOT7	5.65532e-14	-0.315382	0.343	0.453	1.89668e-09
YBX1	1.03517e-32	-0.318211	0.903	0.939	3.47176e-28
LMNA	1.29325e-24	-0.321761	0.928	0.967	4.3373e-20
RPS29	1.27785e-77	-0.324623	0.998	0.999	4.28565e-73
IDI1	2.50366e-10	-0.325469	0.419	0.469	8.39678e-06
TMSB4X	1.86808e-13	-0.329534	0.999	0.999	6.26516e-09
MYL12A	9.63676e-25	-0.329713	0.87	0.912	3.23198e-20
NPC2	1.21425e-21	-0.335175	0.707	0.75	4.07236e-17
RPL31	1.88963e-44	-0.337946	0.964	0.977	6.33743e-40
SDCBP	4.87662e-28	-0.338409	0.862	0.956	1.63552e-23
QPCT	6.68122e-11	-0.340251	0.32	0.397	2.24075e-06
SFT2D1	4.08495e-14	-0.340983	0.512	0.569	1.37001e-09
RPS6	2.35247e-51	-0.345706	0.992	1	7.88972e-47
OAZ2	1.02816e-13	-0.349578	0.275	0.376	3.44824e-09
ANXA1	3.2507e-29	-0.356517	0.959	0.994	1.09022e-24
CYCS	5.40779e-11	-0.358419	0.743	0.778	1.81366e-06
MORF4L2	6.21081e-12	-0.359555	0.488	0.532	2.08298e-07
TMED2	7.08569e-14	-0.36347	0.552	0.61	2.3764e-09
ARHGDIB	3.78932e-39	-0.364965	0.886	0.925	1.27086e-34
PSMA2	1.66689e-11	-0.368702	0.492	0.529	5.5904e-07
CMA1	6.32982e-07	-0.377118	0.07	0.13	0.0212289
RGS1	8.88185e-16	-0.380273	0.844	0.896	2.97879e-11
ATP6V1G1	1.42547e-30	-0.38185	0.745	0.808	4.78075e-26
CD9	7.73828e-52	-0.383818	0.911	0.986	2.59526e-47
CALM2	3.30875e-28	-0.397739	0.823	0.887	1.10969e-23
EIF1AY	4.58568e-46	-0.403303	0.032	0.262	1.53795e-41
ATP6V1F	4.3236e-43	-0.403471	0.825	0.867	1.45005e-38
CDC42EP3	8.39269e-16	-0.419592	0.432	0.537	2.81474e-11
MYC	6.20635e-07	-0.424482	0.221	0.297	0.0208149
HSPA5	5.44238e-07	-0.436153	0.832	0.863	0.0182527
VWA5A	4.58867e-51	-0.437337	0.837	0.938	1.53895e-46
STMN1	2.76124e-18	-0.438856	0.52	0.61	9.26064e-14
DBI	7.22898e-29	-0.439437	0.773	0.813	2.42446e-24
IL1B	7.60261e-10	-0.452832	0.035	0.104	2.54976e-05
RPL3	1.79813e-80	-0.467069	0.972	0.998	6.03056e-76
RPL17	2.26339e-31	-0.483115	0.567	0.681	7.59097e-27
MAOB	1.20247e-43	-0.486542	0.601	0.732	4.03283e-39
RPL21	6.23233e-90	-0.489539	0.999	1	2.0902e-85
ACTB	4.30859e-57	-0.493752	0.954	0.994	1.44501e-52
ADRB2	2.98895e-22	-0.494301	0.184	0.341	1.00243e-17
CD44	3.97717e-55	-0.505189	0.853	0.936	1.33386e-50
TIMP3	8.68228e-35	-0.505709	0.255	0.474	2.91186e-30
RPS17	1.28312e-36	-0.508343	0.468	0.654	4.30333e-32
RGS2	5.52722e-21	-0.520661	0.648	0.747	1.85372e-16
RGS13	2.87764e-37	-0.534029	0.655	0.778	9.65102e-33
TUBA1B	9.74617e-53	-0.544169	0.799	0.89	3.26867e-48
TPSAB1	4.84592e-51	-0.552257	1	1	1.62523e-46
TSC22D1	2.09335e-20	-0.560808	0.546	0.644	7.02067e-16
RPL7	1.42017e-77	-0.599612	0.982	0.997	4.76296e-73
APOC1	6.99365e-27	-0.620154	0.393	0.558	2.34553e-22
INSIG1	9.3896e-20	-0.639995	0.213	0.353	3.14908e-15
DDX3Y	2.34532e-65	-0.651875	0.047	0.365	7.86575e-61
DUSP14	3.3734e-26	-0.724604	0.278	0.434	1.13137e-21
APOE	7.24046e-36	-0.980145	0.203	0.428	2.4283e-31
RPS4Y1	8.95319e-115	-1.05577	0.123	0.633	3.00272e-110

## Sheet: MC2
Gene	p_val	avg_logFC	AERD	CRSwNP	p_val_adj
XIST	8.15774e-211	1.15836	0.839	0.131	2.73594e-206
RGS16	7.6275e-44	1.08743	0.712	0.459	2.55811e-39
PRSS57	5.38783e-138	1.0788	0.595	0.09	1.80697e-133
HPGD	2.58968e-65	1.06486	0.915	0.689	8.68527e-61
MTRNR2L8	2.6396e-112	0.946908	0.804	0.342	8.85269e-108
CSF1	3.92663e-64	0.902604	0.743	0.4	1.31691e-59
MT-ATP6	3.35433e-167	0.896085	1	0.995	1.12497e-162
VEGFA	7.09687e-85	0.785845	0.889	0.596	2.38015e-80
GADD45A	1.8856e-57	0.754846	0.551	0.21	6.32391e-53
NEAT1	7.76955e-74	0.734865	0.922	0.687	2.60575e-69
SLC5A3	1.07871e-72	0.727317	0.57	0.194	3.61779e-68
IL17RB	1.10294e-50	0.680272	0.738	0.447	3.69904e-46
HLA-B	4.59218e-56	0.665815	0.957	0.845	1.54013e-51
AHR	2.03557e-67	0.650916	0.819	0.493	6.82688e-63
ARG2	9.09441e-60	0.649948	0.664	0.301	3.05008e-55
AKAP12	1.23354e-56	0.638916	0.794	0.469	4.13705e-52
ACSL4	4.84569e-74	0.634929	0.924	0.67	1.62515e-69
MTRNR2L12	6.5314e-78	0.633718	0.879	0.458	2.1905e-73
MT-CO3	7.62919e-133	0.629251	1	0.998	2.55868e-128
HDC	7.9946e-72	0.626482	0.923	0.706	2.68123e-67
HLA-C	8.95699e-63	0.6159	0.954	0.813	3.004e-58
MT-ND1	3.02847e-125	0.608349	0.996	0.978	1.01569e-120
TENT5A	1.54355e-24	0.58605	0.723	0.515	5.17674e-20
CPA3	7.06358e-105	0.583277	0.998	0.99	2.36898e-100
TNFAIP3	1.20862e-89	0.573096	0.967	0.892	4.05346e-85
IL4	1.94188e-19	0.570735	0.128	0.027	6.51268e-15
MT-CO2	2.71952e-123	0.563535	0.999	1	9.12071e-119
STAT4	4.19637e-73	0.561921	0.539	0.151	1.40738e-68
RRAD	1.858e-07	0.557437	0.271	0.174	0.00623134
CXCR4	1.73644e-22	0.556453	0.602	0.389	5.82369e-18
IL13	1.19248e-14	0.552037	0.525	0.372	3.99934e-10
MT-CYB	9.52313e-94	0.546783	0.996	0.994	3.19387e-89
CXCL3	1.11359e-13	0.541743	0.144	0.05	3.73474e-09
MT-ND4	1.11791e-88	0.526562	0.999	0.998	3.74926e-84
ZFP36L2	4.32541e-25	0.52567	0.726	0.483	1.45066e-20
LDLRAD4	7.00082e-37	0.518775	0.706	0.404	2.34793e-32
CCDC71L	3.64882e-50	0.514574	0.818	0.456	1.22374e-45
MRPS6	2.89692e-32	0.50628	0.838	0.588	9.71569e-28
IRF1	3.81605e-26	0.506229	0.513	0.273	1.27983e-21
HLA-A	1.77077e-52	0.505752	0.97	0.902	5.9388e-48
TNFSF10	1.4706e-26	0.505112	0.691	0.437	4.9321e-22
JUN	2.5092e-33	0.499546	0.857	0.611	8.41536e-29
MT-ND5	4.33487e-74	0.492176	0.988	0.912	1.45383e-69
TMEM176B	1.38733e-46	0.49015	0.837	0.529	4.65284e-42
CALR	6.12951e-51	0.486467	0.892	0.654	2.05571e-46
TRAF1	3.59461e-52	0.48624	0.635	0.282	1.20556e-47
GNAS	3.58649e-68	0.484564	0.936	0.63	1.20284e-63
MT-CO1	1.71099e-90	0.477337	1	1	5.73831e-86
REL	2.56547e-72	0.476444	0.98	0.881	8.60409e-68
FOSL2	6.3984e-47	0.473656	0.876	0.599	2.1459e-42
GPR183	1.3466e-26	0.466304	0.754	0.514	4.51621e-22
AKAP13	1.32272e-46	0.466152	0.852	0.536	4.43614e-42
NABP1	2.56449e-40	0.457117	0.658	0.342	8.60079e-36
SLA	4.64057e-26	0.454861	0.466	0.237	1.55635e-21
IER5	1.92621e-48	0.448876	0.722	0.357	6.46011e-44
EFNB2	3.01296e-30	0.448525	0.573	0.303	1.01049e-25
TPT1	1.3587e-73	0.445865	0.998	0.986	4.55681e-69
NDRG1	4.86245e-49	0.436624	0.39	0.114	1.63077e-44
PRKCA	1.31142e-48	0.436581	0.576	0.229	4.39825e-44
ATP1B3	6.18541e-14	0.431308	0.586	0.411	2.07446e-09
MT-ND3	1.07873e-65	0.430983	0.999	0.984	3.61784e-61
DUSP4	2.83622e-19	0.422959	0.531	0.331	9.51211e-15
PALLD	4.46509e-33	0.416645	0.337	0.119	1.4975e-28
TRBC2	2.35921e-53	0.415392	0.314	0.058	7.91233e-49
HCST	3.45738e-25	0.410347	0.872	0.64	1.15954e-20
TMEM176A	8.70861e-36	0.409842	0.506	0.223	2.92069e-31
METRNL	8.41591e-37	0.407743	0.754	0.432	2.82253e-32
RBBP8	2.32986e-25	0.404272	0.597	0.346	7.81388e-21
SSR4	8.2284e-36	0.404137	0.947	0.814	2.75964e-31
CD38	2.48328e-38	0.40334	0.539	0.24	8.32842e-34
GALC	1.62259e-37	0.402967	0.77	0.465	5.44185e-33
PAG1	2.86448e-36	0.399698	0.604	0.305	9.60688e-32
NKG7	1.16896e-28	0.396434	0.435	0.195	3.92046e-24
CD81	1.74407e-48	0.39309	0.913	0.513	5.84926e-44
ICAM3	4.19554e-38	0.389205	0.691	0.382	1.4071e-33
EPAS1	7.18937e-45	0.38909	0.559	0.232	2.41117e-40
SMIM1	1.84903e-37	0.386377	0.552	0.252	6.20128e-33
IRF2BP2	1.02999e-36	0.385096	0.591	0.284	3.45438e-32
TPSD1	3.27776e-44	0.384697	0.397	0.126	1.0993e-39
GNAI2	5.70397e-46	0.377876	0.79	0.42	1.913e-41
ZEB2	5.64509e-35	0.374628	0.791	0.487	1.89325e-30
MAOA	1.20332e-52	0.371505	0.239	0.024	4.03569e-48
HLA-E	2.18917e-22	0.365266	0.917	0.771	7.34203e-18
TLN1	4.5073e-36	0.364208	0.723	0.388	1.51166e-31
SLC26A2	3.18718e-19	0.363721	0.747	0.544	1.06892e-14
TPM4	2.64664e-27	0.360735	0.842	0.642	8.87629e-23
KDM6B	1.84455e-37	0.360609	0.948	0.799	6.18624e-33
TXNIP	4.77709e-18	0.359645	0.547	0.34	1.60214e-13
LIF	8.6301e-19	0.358443	0.609	0.397	2.89436e-14
ITGA2B	1.08231e-45	0.354066	0.272	0.049	3.62986e-41
GATA2	4.87296e-26	0.353416	0.956	0.893	1.63429e-21
CD84	5.38848e-37	0.35313	0.716	0.389	1.80719e-32
ANKRD11	5.53605e-40	0.350006	0.561	0.244	1.85668e-35
ITK	1.3485e-28	0.347731	0.394	0.166	4.5226e-24
AHNAK	2.45426e-29	0.344886	0.798	0.512	8.23108e-25
MT-ND2	1.83466e-37	0.343985	0.999	0.987	6.1531e-33
IL18R1	2.96497e-31	0.335314	0.501	0.229	9.94391e-27
ARHGEF6	2.85002e-27	0.334225	0.783	0.496	9.5584e-23
SLC7A5	7.27399e-29	0.331548	0.706	0.42	2.43955e-24
TIMP1	4.24576e-34	0.330819	0.976	0.852	1.42394e-29
SMAP2	2.19912e-31	0.330597	0.559	0.272	7.37539e-27
RUNX3	2.83922e-24	0.330289	0.468	0.237	9.52218e-20
NFKBIZ	1.49958e-36	0.328685	0.975	0.905	5.0293e-32
GRASP	1.06918e-20	0.326309	0.53	0.306	3.58582e-16
SOX4	4.66508e-23	0.323875	0.364	0.16	1.56458e-18
MT2A	1.97956e-13	0.32342	0.803	0.62	6.63905e-09
DDX3X	1.90632e-27	0.321459	0.881	0.619	6.39343e-23
IL2RA	3.85166e-43	0.3203	0.213	0.026	1.29177e-38
NAMPT	1.5173e-27	0.319675	0.764	0.467	5.08873e-23
CLU	2.96431e-32	0.317511	0.978	0.952	9.9417e-28
TAF1D	2.00835e-32	0.317226	0.662	0.343	6.7356e-28
NDFIP2	2.17725e-28	0.316258	0.833	0.578	7.30207e-24
HMG20B	1.52946e-33	0.315921	0.559	0.261	5.12949e-29
LAPTM4B	4.335e-34	0.313543	0.45	0.183	1.45387e-29
ZNF331	2.47787e-18	0.312458	0.852	0.683	8.31029e-14
BACE2	7.85025e-29	0.311449	0.781	0.519	2.63282e-24
PPP1R10	1.36542e-31	0.303396	0.629	0.326	4.57936e-27
PRKX	1.56689e-23	0.302657	0.573	0.314	5.25504e-19
CHDH	4.56258e-37	0.300781	0.362	0.117	1.5302e-32
IFITM2	1.5991e-16	0.30056	0.887	0.682	5.36307e-12
P2RY10	4.21304e-27	0.299989	0.267	0.084	1.41297e-22
IL1RL1	1.5077e-24	0.299948	0.943	0.781	5.05651e-20
NFIL3	1.52824e-24	0.299263	0.364	0.156	5.1254e-20
PPP1R15B	2.50063e-25	0.298992	0.668	0.396	8.38663e-21
NR4A3	6.95379e-23	0.298712	0.915	0.717	2.33216e-18
ARRDC3	2.63159e-20	0.298213	0.375	0.182	8.82582e-16
LMO4	2.68818e-17	0.295794	0.589	0.36	9.01561e-13
CST3	1.88639e-24	0.29565	0.933	0.788	6.32657e-20
TNFRSF9	2.01327e-16	0.294644	0.637	0.42	6.75211e-12
RNF213	2.60274e-34	0.290419	0.374	0.131	8.72906e-30
NR4A1	4.37671e-28	0.289595	0.97	0.821	1.46786e-23
TAPBP	4.13654e-32	0.289054	0.651	0.342	1.38731e-27
DMKN	1.67919e-16	0.286993	0.103	0.02	5.63167e-12
CLNK	2.24536e-17	0.283997	0.452	0.261	7.53049e-13
RALGAPA1	6.03546e-22	0.283642	0.534	0.294	2.02417e-17
EGR3	5.16024e-13	0.283529	0.563	0.375	1.73064e-08
HOTAIRM1	4.30918e-21	0.283205	0.525	0.291	1.44521e-16
DDX17	1.38163e-32	0.282199	0.859	0.527	4.63371e-28
RAB21	3.41721e-27	0.280819	0.624	0.348	1.14606e-22
CCNI	3.08217e-29	0.280681	0.943	0.83	1.0337e-24
NR4A2	1.39505e-16	0.279443	0.944	0.853	4.67872e-12
AC008105.3	3.47989e-28	0.277455	0.398	0.166	1.16709e-23
RPS6KA3	1.20979e-33	0.277126	0.473	0.197	4.0574e-29
FYN	4.47864e-28	0.277042	0.54	0.26	1.50205e-23
PRRC2C	1.19857e-26	0.276673	0.812	0.502	4.01976e-22
MAP3K8	3.20701e-19	0.27642	0.856	0.65	1.07557e-14
POLR2A	5.13086e-34	0.276292	0.443	0.172	1.72079e-29
TMOD3	5.03613e-22	0.275535	0.654	0.379	1.68902e-17
SSTR2	3.16636e-10	0.274842	0.15	0.065	1.06193e-05
RPL28	4.57478e-46	0.274779	0.999	0.967	1.53429e-41
SEMA4D	2.36798e-30	0.274503	0.495	0.224	7.94173e-26
ZC3H12A	8.94813e-19	0.272038	0.733	0.487	3.00102e-14
MACF1	3.38181e-29	0.271698	0.435	0.186	1.13419e-24
NUCB2	3.14083e-23	0.269812	0.576	0.32	1.05337e-18
POU2F2	5.79088e-24	0.269252	0.143	0.025	1.94214e-19
GUSB	1.38949e-28	0.26853	0.5	0.235	4.66007e-24
PTPRC	1.73138e-23	0.267469	0.701	0.429	5.8067e-19
ARID1B	1.01385e-26	0.266971	0.569	0.296	3.40026e-22
LPGAT1	5.95313e-36	0.26626	0.336	0.103	1.99656e-31
FGL2	1.18512e-19	0.264133	0.338	0.156	3.97465e-15
OSBPL6	5.89758e-38	0.263684	0.204	0.03	1.97793e-33
FYB1	2.06319e-29	0.262822	0.353	0.131	6.91954e-25
FMNL1	2.8544e-24	0.262412	0.537	0.279	9.57308e-20
ACP5	4.9697e-23	0.26209	0.564	0.309	1.66674e-18
AES	3.17915e-27	0.259616	0.499	0.24	1.06622e-22
FOSB	2.22545e-18	0.258212	0.98	0.924	7.46371e-14
ELL2	1.07887e-19	0.257579	0.888	0.696	3.61833e-15
ZBTB20	2.74603e-19	0.256561	0.586	0.346	9.20962e-15
EFCAB14	6.86401e-27	0.254581	0.459	0.208	2.30205e-22
FABP5	6.79492e-13	0.251771	0.194	0.084	2.27888e-08
TINAGL1	1.17766e-12	0.251646	0.372	0.218	3.94964e-08
TAF10	1.94563e-27	0.251332	0.46	0.208	6.52527e-23
CHD4	1.89156e-23	0.251233	0.538	0.279	6.34392e-19
MT-ATP8	5.0251e-25	0.25117	0.322	0.126	1.68532e-20
MFSD12	1.98418e-26	0.251077	0.342	0.131	6.65453e-22
ATP5ME	1.1959e-09	-0.250041	0.603	0.598	4.0108e-05
DHRS9	1.16887e-08	-0.250922	0.085	0.162	0.000392015
COX7A2	2.26441e-11	-0.258625	0.816	0.776	7.59437e-07
RPL13A	2.94759e-30	-0.260885	0.998	0.996	9.88562e-26
SDCBP	1.70767e-21	-0.261611	0.95	0.978	5.72718e-17
FTH1	5.03831e-12	-0.261699	1	1	1.68975e-07
ILF2	2.18324e-07	-0.264897	0.57	0.545	0.00732214
CLIC1	8.39182e-18	-0.26526	0.96	0.944	2.81445e-13
MORF4L1	1.7719e-11	-0.266474	0.855	0.792	5.9426e-07
SH3BGRL3	6.25233e-16	-0.26779	0.967	0.946	2.09691e-11
YBX1	2.47377e-17	-0.267844	0.93	0.888	8.29655e-13
S100A6	3.1317e-25	-0.271447	0.992	0.993	1.05031e-20
OST4	1.73812e-14	-0.272421	0.87	0.826	5.8293e-10
UBB	1.91817e-25	-0.273957	0.987	0.979	6.43316e-21
LAMTOR5	8.51153e-08	-0.274216	0.595	0.566	0.0028546
ELOC	1.40227e-06	-0.274362	0.443	0.447	0.0470292
POLR2L	1.32573e-09	-0.2744	0.632	0.623	4.44624e-05
DDX5	3.67606e-25	-0.275343	0.962	0.961	1.23288e-20
SLC43A3	1.32679e-06	-0.276266	0.284	0.334	0.0444978
CXCL16	5.05499e-07	-0.278133	0.149	0.218	0.0169534
CD63	5.63958e-23	-0.280528	0.994	0.992	1.8914e-18
ACOT7	5.53465e-08	-0.281483	0.336	0.403	0.00185621
ERH	8.26791e-08	-0.283736	0.545	0.533	0.00277289
CD9	1.93305e-24	-0.285703	0.965	0.983	6.48305e-20
HSPA8	3.14859e-11	-0.289218	0.855	0.818	1.05597e-06
RBM8A	2.19096e-19	-0.289357	0.83	0.802	7.34803e-15
SAP18	4.95071e-16	-0.290223	0.748	0.723	1.66037e-11
CTSD	1.45637e-08	-0.292275	0.817	0.749	0.000488436
PEBP1	7.38888e-11	-0.292591	0.678	0.648	2.47808e-06
PRDX1	2.1829e-08	-0.29274	0.785	0.74	0.000732102
RPS6	1.88861e-31	-0.296029	0.998	0.997	6.33403e-27
ANXA5	1.66819e-07	-0.298206	0.364	0.407	0.00559479
HPGDS	3.58375e-21	-0.298849	0.967	0.979	1.20192e-16
RPS27L	3.31137e-11	-0.299488	0.717	0.684	1.11057e-06
DYNLL1	1.38219e-15	-0.301933	0.838	0.814	4.63558e-11
SVIP	1.07712e-07	-0.303448	0.454	0.479	0.00361245
SKP1	4.59993e-21	-0.30507	0.907	0.871	1.54272e-16
HNRNPA0	6.1288e-16	-0.305811	0.833	0.8	2.05548e-11
ZFY	4.66832e-29	-0.305844	0.014	0.167	1.56566e-24
ARHGDIB	8.89245e-23	-0.311068	0.926	0.9	2.98235e-18
PFN1	2.54363e-16	-0.313176	0.933	0.9	8.53083e-12
AC106739.1	2.56124e-09	-0.313656	0.324	0.4	8.58989e-05
PFDN5	1.6168e-43	-0.315026	0.987	0.979	5.42243e-39
CDC42EP3	2.55705e-08	-0.315425	0.435	0.489	0.000857585
LITAF	2.07265e-09	-0.31616	0.31	0.385	6.95124e-05
BCAS2	4.66177e-11	-0.317768	0.532	0.588	1.56347e-06
COX17	2.26367e-09	-0.318055	0.583	0.572	7.59189e-05
FCER1G	1.31444e-19	-0.318495	0.876	0.867	4.40837e-15
ANXA1	5.09147e-17	-0.319168	0.974	0.992	1.70758e-12
ATP5MPL	4.12897e-07	-0.320948	0.534	0.525	0.0138477
TMA7	2.1747e-30	-0.321155	0.879	0.867	7.29352e-26
LAPTM4A	1.65098e-26	-0.32157	0.936	0.975	5.53704e-22
CCNH	7.31925e-10	-0.32216	0.566	0.592	2.45473e-05
RPL36	4.07403e-56	-0.322792	0.996	0.992	1.36635e-51
MYL12A	9.77767e-19	-0.323558	0.862	0.857	3.27924e-14
HNRNPM	9.06879e-14	-0.32402	0.649	0.645	3.04149e-09
H3F3B	2.48181e-26	-0.325103	0.993	0.998	8.3235e-22
SLIRP	1.33016e-08	-0.330063	0.384	0.416	0.00044611
NDUFC1	2.9718e-10	-0.332527	0.413	0.459	9.96682e-06
ROMO1	2.30419e-09	-0.333111	0.46	0.489	7.7278e-05
NPC2	1.11942e-12	-0.335254	0.673	0.665	3.75431e-08
HSPE1	2.58222e-10	-0.336711	0.623	0.622	8.66024e-06
POMP	1.27767e-12	-0.337593	0.691	0.666	4.28506e-08
RPS26	5.82542e-31	-0.343712	0.963	0.936	1.95373e-26
SBDS	3.35859e-11	-0.345273	0.498	0.53	1.1264e-06
PHACTR1	4.53749e-09	-0.348075	0.123	0.214	0.000152178
RGS10	1.24206e-09	-0.351592	0.512	0.529	4.16561e-05
NDUFB1	1.35862e-13	-0.352434	0.447	0.512	4.55654e-09
SFT2D1	6.96484e-09	-0.354786	0.525	0.522	0.000233587
RPL27A	2.76951e-27	-0.356599	0.995	0.981	9.28837e-23
EIF1AY	6.45069e-41	-0.362383	0.009	0.21	2.16343e-36
OAZ2	2.25248e-08	-0.366738	0.253	0.318	0.000755437
ATP6V1G1	6.52949e-22	-0.368262	0.758	0.749	2.18986e-17
SERPINB1	6.06744e-12	-0.370113	0.59	0.59	2.0349e-07
TNFRSF12A	6.9327e-11	-0.371697	0.281	0.37	2.32509e-06
CAPG	9.97051e-28	-0.376124	0.914	0.92	3.34391e-23
ADRB2	6.43094e-09	-0.380776	0.147	0.235	0.000215681
RPL34	1.03024e-98	-0.382287	1	1	3.4552e-94
RPL3	6.62413e-61	-0.382731	0.991	0.999	2.2216e-56
ACTB	2.37685e-35	-0.386228	0.974	0.988	7.9715e-31
ASAH1	5.39761e-19	-0.386488	0.619	0.653	1.81025e-14
CSTB	7.17938e-17	-0.395127	0.565	0.607	2.40782e-12
SNRPG	4.46454e-21	-0.396426	0.656	0.686	1.49732e-16
DBI	3.99878e-16	-0.39823	0.695	0.713	1.34111e-11
RPL36A	1.63409e-20	-0.425456	0.852	0.811	5.48041e-16
RGS2	1.92011e-16	-0.434442	0.716	0.783	6.43966e-12
EMP3	5.8724e-31	-0.435749	0.838	0.831	1.96949e-26
TIMP3	2.20256e-20	-0.443973	0.203	0.357	7.38695e-16
CALM2	4.52533e-26	-0.451191	0.877	0.874	1.5177e-21
ARL6IP1	4.26943e-12	-0.463905	0.481	0.508	1.43188e-07
STMN1	1.28461e-16	-0.464913	0.525	0.596	4.30833e-12
RPS27	4.60771e-122	-0.465232	0.999	1	1.54533e-117
VWA5A	8.62624e-41	-0.474382	0.865	0.9	2.89307e-36
RGS1	5.44227e-32	-0.474397	0.896	0.948	1.82523e-27
RPL17	3.5343e-18	-0.482786	0.628	0.638	1.18533e-13
ATP6V1F	1.24275e-40	-0.490964	0.73	0.775	4.16793e-36
LMNA	1.36187e-41	-0.498592	0.949	0.969	4.56743e-37
TMSB4X	6.17055e-18	-0.504096	1	1	2.06948e-13
MAOB	9.09725e-31	-0.529334	0.515	0.624	3.05103e-26
RPS29	3.8709e-122	-0.529441	1	0.996	1.29822e-117
HSPA5	9.75311e-11	-0.553683	0.857	0.853	3.271e-06
TUBA1B	6.48617e-43	-0.557847	0.788	0.83	2.17533e-38
PLAUR	8.45621e-12	-0.565258	0.612	0.645	2.83604e-07
TSC22D1	6.68146e-10	-0.58841	0.435	0.507	2.24083e-05
CYCS	3.72596e-27	-0.59038	0.827	0.863	1.24961e-22
RPL21	1.51433e-115	-0.616726	1	1	5.07878e-111
CD44	8.69928e-57	-0.624575	0.875	0.899	2.91757e-52
RGS13	3.1628e-35	-0.627187	0.599	0.698	1.06074e-30
DUSP14	2.01756e-23	-0.64714	0.154	0.318	6.7665e-19
RPL7	3.18394e-86	-0.651682	0.993	0.997	1.06783e-81
APOC1	5.51415e-19	-0.685863	0.283	0.42	1.84934e-14
RPL31	1.02059e-66	-0.695468	0.961	0.97	3.42286e-62
TPSAB1	1.62101e-71	-0.714068	0.992	1	5.43654e-67
INSIG1	1.28701e-21	-0.736322	0.189	0.345	4.31639e-17
RPS17	2.24691e-48	-0.89039	0.407	0.607	7.53569e-44
DDX3Y	7.47841e-87	-0.972792	0.022	0.409	2.50811e-82
APOE	8.147e-24	-1.0085	0.103	0.268	2.73234e-19
RPS4Y1	1.75178e-117	-1.29668	0.046	0.554	5.87512e-113
CTSG	1.95927e-21	-1.42828	0.202	0.366	6.57099e-17

## Sheet: MC3
Gene	p_val	avg_logFC	AERD	CRSwNP	p_val_adj
XIST	7.52463e-146	1.32007	0.791	0.116	2.52361e-141
HPGD	2.14238e-31	0.986771	0.809	0.66	7.18511e-27
NEAT1	9.43146e-45	0.937311	0.928	0.794	3.16312e-40
MT-ATP6	2.89571e-102	0.831369	1	0.992	9.71162e-98
CSF1	8.39492e-33	0.825768	0.669	0.391	2.81549e-28
PRSS57	5.85774e-43	0.768322	0.325	0.056	1.96457e-38
RGS16	3.39014e-11	0.757294	0.569	0.42	1.13699e-06
HDC	4.95677e-39	0.740141	0.812	0.659	1.6624e-34
ZFP36L2	2.70934e-27	0.659582	0.878	0.701	9.08658e-23
GADD45A	4.335e-23	0.624389	0.509	0.258	1.45387e-18
VEGFA	9.86884e-22	0.621007	0.617	0.397	3.30981e-17
MT-CO3	2.08611e-87	0.603742	1	1	6.99639e-83
MT-ND1	1.2737e-77	0.59935	1	0.983	4.27172e-73
TXNIP	1.19942e-18	0.586925	0.77	0.588	4.02263e-14
AHR	1.1586e-27	0.565494	0.729	0.469	3.88571e-23
MTRNR2L8	1.47544e-36	0.563828	0.835	0.587	4.94833e-32
AHNAK	2.02856e-20	0.549349	0.757	0.55	6.80337e-16
CCDC71L	1.34048e-18	0.536817	0.54	0.313	4.49569e-14
SLC5A3	7.11257e-24	0.530232	0.429	0.191	2.38541e-19
TENT5A	4.21581e-07	0.524842	0.706	0.619	0.014139
MT-CYB	6.26784e-64	0.519958	0.995	1	2.10211e-59
HLA-B	3.63617e-28	0.518819	0.917	0.873	1.2195e-23
TNFAIP3	1.23033e-34	0.516314	0.935	0.862	4.12627e-30
CPA3	1.90579e-20	0.51002	0.879	0.913	6.39162e-16
MTRNR2L12	2.40274e-32	0.509715	0.936	0.666	8.05831e-28
SSR4	4.21382e-23	0.504801	0.876	0.755	1.41323e-18
AKAP12	1.21587e-25	0.501311	0.685	0.426	4.07778e-21
KLF2	1.47099e-09	0.495851	0.597	0.416	4.93341e-05
ARG2	3.62455e-20	0.492378	0.546	0.316	1.2156e-15
HCST	4.9436e-16	0.490899	0.794	0.619	1.65798e-11
MT-CO2	3.11755e-72	0.4899	1	0.999	1.04556e-67
MT-ND4	2.56794e-59	0.487777	1	0.999	8.61236e-55
ACSL4	5.80183e-21	0.45836	0.731	0.556	1.94582e-16
DDX3X	1.26985e-21	0.448856	0.855	0.703	4.25882e-17
HSPA1A	1.17437e-07	0.441327	0.682	0.509	0.00393861
MT-CO1	2.87013e-46	0.422159	1	1	9.62584e-42
MT-ND3	6.34716e-44	0.414511	0.998	0.986	2.12871e-39
TPSD1	4.42869e-22	0.410734	0.354	0.14	1.48529e-17
GATA2	4.2949e-14	0.408397	0.84	0.821	1.44042e-09
NABP1	6.58859e-19	0.399199	0.607	0.367	2.20968e-14
MT-ND5	3.92121e-35	0.398692	0.979	0.926	1.31509e-30
TMEM176B	4.44029e-17	0.396078	0.721	0.522	1.48918e-12
STAT4	3.84721e-28	0.395704	0.336	0.099	1.29028e-23
HSPA1B	1.20784e-06	0.387788	0.597	0.444	0.0405084
IRF1	6.54904e-15	0.380512	0.737	0.515	2.19642e-10
IL17RB	1.20745e-14	0.377568	0.522	0.327	4.04956e-10
IER5	5.00015e-18	0.374053	0.739	0.508	1.67695e-13
HLA-A	3.2291e-19	0.361521	0.948	0.915	1.08297e-14
HLA-C	2.48722e-19	0.359755	0.897	0.813	8.34164e-15
GALC	4.8529e-17	0.359591	0.561	0.326	1.62757e-12
LIF	9.46761e-09	0.355567	0.447	0.305	0.000317525
MT-ND2	3.32696e-29	0.35441	0.998	0.988	1.1158e-24
BRD2	1.24121e-12	0.348613	0.79	0.601	4.16276e-08
IER3	1.14195e-09	0.347701	0.569	0.381	3.82987e-05
ITGA2B	1.18267e-19	0.344771	0.214	0.057	3.96642e-15
CALR	6.27705e-14	0.343618	0.781	0.629	2.1052e-09
ALAS1	3.59342e-11	0.343435	0.52	0.34	1.20516e-06
TNFSF10	1.84456e-09	0.337311	0.674	0.516	6.18627e-05
RNF213	1.34991e-18	0.335479	0.385	0.171	4.52734e-14
TMEM176A	1.23567e-14	0.334742	0.45	0.25	4.14417e-10
CD84	2.56954e-19	0.331957	0.615	0.358	8.61771e-15
PPP1R10	3.69787e-14	0.323518	0.591	0.376	1.24019e-09
MT-ATP8	3.55928e-15	0.31846	0.361	0.173	1.19371e-10
TRAF1	9.22891e-20	0.317028	0.253	0.08	3.09519e-15
FOSL2	8.52894e-11	0.310951	0.651	0.464	2.86044e-06
CHD4	1.38181e-14	0.309635	0.44	0.242	4.63431e-10
ATP1B3	1.0104e-10	0.305372	0.46	0.286	3.38869e-06
REL	3.66282e-14	0.303274	0.869	0.74	1.22844e-09
TIMP1	2.66273e-10	0.299526	0.852	0.806	8.93027e-06
JUND	7.90286e-19	0.299506	0.977	0.85	2.65046e-14
MAP3K8	2.65172e-10	0.298417	0.63	0.469	8.89334e-06
FOSB	8.79299e-18	0.294974	0.979	0.97	2.94899e-13
NDRG1	4.2206e-18	0.292817	0.308	0.12	1.41551e-13
FYB1	6.55678e-15	0.292671	0.318	0.143	2.19901e-10
PAG1	1.96441e-14	0.28928	0.476	0.266	6.58825e-10
SLC2A3	4.85023e-08	0.287733	0.793	0.653	0.00162667
SEMA4A	3.08936e-11	0.287642	0.343	0.183	1.03611e-06
EZR	1.72985e-09	0.283472	0.414	0.256	5.80158e-05
TTLL7	3.44273e-15	0.282984	0.426	0.217	1.15462e-10
NAMPT	1.90297e-13	0.282211	0.506	0.299	6.38219e-09
ZEB2	2.08151e-13	0.281401	0.731	0.512	6.98098e-09
POLR2A	2.58107e-12	0.28019	0.455	0.276	8.65641e-08
EPAS1	7.38622e-13	0.279371	0.367	0.194	2.47719e-08
DNAJC1	3.35351e-14	0.273239	0.436	0.234	1.1247e-09
RUNX1	1.5749e-15	0.272293	0.328	0.144	5.2819e-11
VMP1	5.33708e-08	0.271346	0.695	0.528	0.00178995
GNAS	9.19289e-15	0.26931	0.838	0.651	3.08311e-10
ANKRD11	7.65903e-12	0.267906	0.489	0.306	2.56869e-07
ADGRE5	1.02526e-11	0.267632	0.54	0.349	3.43851e-07
DDX17	7.0973e-16	0.267398	0.755	0.514	2.38029e-11
CD38	4.7616e-11	0.262824	0.393	0.226	1.59695e-06
HLA-E	1.95469e-09	0.262669	0.886	0.791	6.55563e-05
MIDN	1.07133e-10	0.26052	0.551	0.358	3.59303e-06
NDFIP2	2.62087e-09	0.260153	0.617	0.441	8.78988e-05
BAZ2B	3.07853e-15	0.258677	0.367	0.177	1.03248e-10
AKAP13	9.03738e-11	0.258088	0.742	0.566	3.03096e-06
KDM6B	7.22934e-12	0.257605	0.788	0.624	2.42458e-07
GPR183	4.23463e-08	0.255339	0.692	0.521	0.00142021
MAOA	2.4127e-17	0.255264	0.134	0.021	8.0917e-13
SPTAN1	6.28386e-15	0.253712	0.294	0.123	2.10748e-10
NKG7	1.34293e-06	0.253516	0.331	0.208	0.045039
CLU	2.43547e-07	0.251579	0.838	0.859	0.00816807
SMDT1	5.0126e-08	-0.250675	0.318	0.416	0.00168113
RPL37A	1.03073e-23	-0.251498	0.982	0.984	3.45686e-19
TPI1	4.1023e-10	-0.259204	0.819	0.844	1.37583e-05
GPX4	3.02062e-09	-0.260821	0.785	0.779	0.000101305
RPL36	1.63019e-23	-0.261286	0.972	0.981	5.46733e-19
RPS3A	1.25516e-20	-0.262605	0.961	0.993	4.20954e-16
VPS29	9.90713e-07	-0.26303	0.452	0.513	0.0332265
RPL39	1.92652e-26	-0.26426	0.99	0.995	6.46115e-22
SNRPG	2.3242e-07	-0.266494	0.475	0.538	0.00779491
TMBIM4	1.91825e-07	-0.266774	0.515	0.566	0.00643341
PEBP1	3.32799e-09	-0.268143	0.537	0.617	0.000111614
UQCRB	1.94235e-08	-0.27116	0.747	0.797	0.000651427
ITM2B	1.95413e-12	-0.273275	0.865	0.909	6.55376e-08
EMP3	2.04519e-10	-0.275809	0.752	0.784	6.85916e-06
HNRNPA0	3.07661e-08	-0.279737	0.723	0.731	0.00103184
FTH1	1.31769e-13	-0.280501	0.993	0.998	4.41927e-09
CIRBP	1.35727e-14	-0.284737	0.884	0.898	4.552e-10
PSAP	1.56129e-08	-0.287194	0.672	0.713	0.000523625
RPS27L	1.34343e-06	-0.288506	0.553	0.594	0.0450561
CLIC1	9.25988e-13	-0.290585	0.876	0.888	3.10558e-08
LITAF	2.36802e-08	-0.290705	0.318	0.424	0.000794188
COX17	1.10871e-07	-0.291961	0.427	0.507	0.00371841
SH3BGRL3	3.69886e-15	-0.293801	0.892	0.916	1.24052e-10
RPL27A	5.79604e-20	-0.296176	0.959	0.958	1.94388e-15
SBDS	1.11131e-07	-0.29887	0.458	0.523	0.00372712
SAP18	3.03418e-08	-0.299898	0.726	0.733	0.0010176
RGS10	6.41166e-09	-0.301536	0.455	0.53	0.000215034
RPS27A	2.02302e-37	-0.301909	0.992	0.995	6.78482e-33
LAPTM4A	9.0083e-14	-0.305454	0.822	0.877	3.0212e-09
ATP5PO	4.95685e-08	-0.305839	0.462	0.527	0.00166243
RPL23A	2.20142e-28	-0.307518	0.958	0.981	7.38313e-24
RBM3	1.57859e-08	-0.31028	0.653	0.666	0.000529426
MLPH	1.44146e-09	-0.311812	0.232	0.353	4.83436e-05
HPGDS	1.95229e-12	-0.313451	0.834	0.902	6.5476e-08
MORF4L1	1.2975e-10	-0.314198	0.739	0.73	4.35156e-06
RSL24D1	3.19312e-07	-0.324388	0.436	0.486	0.0107091
SDCBP	8.43185e-14	-0.326131	0.83	0.901	2.82787e-09
ATP6V1G1	9.55199e-12	-0.33047	0.623	0.679	3.20355e-07
SERPINB6	5.26943e-09	-0.332475	0.352	0.444	0.000176726
SLC25A3	8.52856e-10	-0.334133	0.724	0.722	2.86031e-05
CTSW	4.91411e-09	-0.335931	0.408	0.517	0.000164809
RPS27	3.99202e-51	-0.336028	0.998	0.998	1.33884e-46
SKP1	8.289e-18	-0.336858	0.799	0.828	2.77997e-13
RAB32	6.96078e-10	-0.340416	0.408	0.503	2.33451e-05
TMSB4X	3.42204e-08	-0.34117	0.998	0.998	0.00114768
FCER1G	2.9746e-14	-0.341731	0.78	0.827	9.97621e-10
RPS6	7.25525e-25	-0.343843	0.977	0.991	2.43327e-20
EIF1AY	8.09802e-27	-0.344249	0.01	0.192	2.71591e-22
ASAH1	3.00417e-10	-0.345066	0.561	0.612	1.00754e-05
QPCT	8.65933e-08	-0.346856	0.158	0.255	0.00290417
YBX1	7.9533e-20	-0.347443	0.799	0.852	2.66738e-15
NDUFB1	7.49158e-11	-0.348445	0.359	0.472	2.51253e-06
RGS1	8.89378e-07	-0.349315	0.923	0.953	0.029828
RPL34	5.81568e-50	-0.351833	0.987	0.993	1.95046e-45
AC106739.1	4.30495e-10	-0.353666	0.196	0.321	1.4438e-05
ACTB	1.08383e-23	-0.35507	0.931	0.974	3.63494e-19
PFDN5	1.16793e-32	-0.363537	0.918	0.964	3.91701e-28
RGS3	1.1264e-06	-0.365641	0.072	0.15	0.0377772
TNFRSF12A	1.47546e-06	-0.366875	0.219	0.301	0.0494839
RPL36A	2.10129e-10	-0.367022	0.7	0.71	7.04729e-06
ARHGDIB	3.05458e-21	-0.380661	0.759	0.85	1.02444e-16
CALM2	6.44372e-17	-0.383112	0.796	0.836	2.16109e-12
CKS2	1.98505e-08	-0.387198	0.55	0.634	0.000665745
RGS2	6.55219e-07	-0.388726	0.701	0.763	0.0219747
ARL6IP1	6.70891e-08	-0.398305	0.467	0.524	0.00225004
NPC2	9.62104e-12	-0.403715	0.546	0.616	3.2267e-07
ATP6V1F	1.70538e-16	-0.405511	0.591	0.67	5.7195e-12
RPS29	1.94685e-52	-0.409334	0.979	0.993	6.52935e-48
RPS26	5.71928e-24	-0.419727	0.902	0.912	1.91813e-19
TIMP3	3.33954e-17	-0.436571	0.202	0.39	1.12001e-12
RPL3	4.9544e-36	-0.442269	0.951	0.985	1.66161e-31
VWA5A	5.80862e-18	-0.442712	0.749	0.809	1.9481e-13
ACOT7	1.98179e-14	-0.446537	0.24	0.395	6.64654e-10
ADRB2	1.67465e-10	-0.452148	0.238	0.365	5.61643e-06
CYCS	4.7907e-09	-0.452653	0.752	0.766	0.00016067
SERPINB1	2.32831e-12	-0.454771	0.467	0.548	7.80869e-08
RPL31	1.03862e-37	-0.45576	0.884	0.93	3.48333e-33
CD9	2.61653e-26	-0.455799	0.814	0.898	8.77533e-22
TUBA1B	1.5386e-24	-0.456046	0.837	0.884	5.16017e-20
RASGEF1B	3.38482e-08	-0.459278	0.427	0.499	0.0011352
INSIG1	7.74501e-09	-0.460703	0.228	0.337	0.000259752
DBI	1.06317e-12	-0.466828	0.587	0.66	3.56565e-08
MAOB	1.65699e-18	-0.467382	0.357	0.519	5.55721e-14
STMN1	2.34085e-12	-0.486062	0.444	0.537	7.85074e-08
CAPG	2.50884e-25	-0.486709	0.724	0.836	8.41415e-21
RPL17	7.67833e-14	-0.490869	0.483	0.577	2.57516e-09
RPL21	9.94987e-55	-0.499185	0.982	0.994	3.33699e-50
RGS13	4.19675e-17	-0.509006	0.52	0.645	1.4075e-12
APOC1	3.24694e-11	-0.543386	0.279	0.409	1.08896e-06
CD44	3.21878e-36	-0.567083	0.861	0.922	1.07951e-31
CTSD	1.46672e-23	-0.59829	0.701	0.774	4.9191e-19
RPL7	3.61087e-52	-0.640772	0.958	0.972	1.21102e-47
TPSAB1	2.68313e-23	-0.659268	0.889	0.931	8.99868e-19
RPS17	1.525e-26	-0.726659	0.338	0.55	5.11454e-22
DDX3Y	9.55162e-61	-0.868096	0.029	0.414	3.20342e-56
APOE	5.73205e-17	-0.938067	0.119	0.29	1.92241e-12
RPS4Y1	6.44326e-91	-1.29139	0.057	0.591	2.16094e-86

## Sheet: MyC1
Gene	p_val	avg_logFC	AERD	CRSwNP	p_val_adj
XIST	9.61947e-171	0.96885	0.622	0.071	3.22618e-166
AREG	5.34408e-25	0.946335	0.787	0.688	1.7923e-20
BTG2	1.52922e-12	0.821914	0.683	0.58	5.1287e-08
MTRNR2L8	1.14541e-45	0.682344	0.707	0.382	3.84146e-41
MTRNR2L12	2.46322e-39	0.642054	0.802	0.555	8.26115e-35
ATP1B3	1.18534e-14	0.572063	0.779	0.758	3.97539e-10
TGM2	9.39151e-13	0.540434	0.221	0.109	3.14972e-08
TNFAIP3	1.83823e-18	0.533955	0.861	0.836	6.16504e-14
TXNIP	2.22073e-10	0.52488	0.338	0.213	7.44789e-06
IL3RA	2.11732e-09	0.522991	0.186	0.097	7.10107e-05
MT-ATP8	1.7771e-29	0.521825	0.487	0.256	5.96005e-25
HLA-DRB5	1.41035e-18	0.492007	0.565	0.387	4.73002e-14
HBEGF	6.50631e-15	0.490833	0.633	0.507	2.18209e-10
HSP90AA1	1.23042e-11	0.477386	0.894	0.805	4.12659e-07
MT-ATP6	6.22354e-59	0.462238	1	0.997	2.08725e-54
MT-ND3	1.30946e-50	0.458316	0.985	0.992	4.39165e-46
MT-ND1	1.1398e-62	0.4565	0.992	0.996	3.82265e-58
NR4A1	1.35415e-14	0.456058	0.751	0.636	4.54156e-10
EGR3	3.32733e-09	0.449086	0.129	0.057	0.000111592
MT-ND2	2.33478e-55	0.436656	0.987	0.989	7.83038e-51
ZFAND5	9.93493e-11	0.429588	0.694	0.596	3.33198e-06
IRF1	2.25637e-07	0.427762	0.475	0.374	0.00756742
DDX3X	2.47687e-26	0.42524	0.793	0.677	8.30692e-22
CDKN1C	8.10883e-07	0.417026	0.116	0.056	0.0271954
HSPH1	1.2614e-06	0.408126	0.281	0.191	0.0423049
SYAP1	5.81083e-12	0.403107	0.715	0.588	1.94884e-07
ABHD5	2.79246e-10	0.403064	0.346	0.217	9.36535e-06
MT-CYB	1.50011e-36	0.397744	0.994	0.99	5.03107e-32
IER5	1.35373e-09	0.391432	0.618	0.491	4.54012e-05
AKAP13	1.89869e-20	0.373587	0.694	0.522	6.36782e-16
NFIL3	5.39115e-11	0.373006	0.504	0.378	1.80808e-06
JUND	7.85125e-21	0.365594	0.933	0.818	2.63315e-16
RHOB	9.96643e-09	0.365009	0.323	0.207	0.000334254
PTPRE	9.02783e-11	0.359258	0.785	0.706	3.02775e-06
HSP90AB1	1.55511e-10	0.354699	0.795	0.686	5.21553e-06
SRRM2	9.81398e-21	0.35341	0.74	0.549	3.29141e-16
FCER1A	1.27377e-07	0.351662	0.148	0.073	0.00427196
JOSD1	3.50851e-18	0.342693	0.548	0.359	1.17668e-13
ANPEP	6.50392e-07	0.341183	0.506	0.416	0.0218128
SON	6.3393e-12	0.339158	0.738	0.623	2.12607e-07
HIST1H4C	8.58784e-09	0.337943	0.251	0.147	0.000288019
MT-ND4	1.71355e-43	0.337726	0.992	0.998	5.7469e-39
ELL2	8.94991e-12	0.333855	0.572	0.454	3.00162e-07
CSF2RB	3.13405e-08	0.332251	0.304	0.194	0.0010511
LRRFIP1	4.80059e-13	0.326593	0.798	0.738	1.61002e-08
SMAP2	2.75281e-11	0.325074	0.652	0.534	9.23236e-07
RNF213	1.16126e-13	0.313312	0.532	0.387	3.89465e-09
MTPN	9.83962e-15	0.312943	0.658	0.506	3.30001e-10
ADGRE5	2.71578e-09	0.312432	0.532	0.42	9.10818e-05
EIF3A	1.02413e-10	0.312029	0.633	0.528	3.43471e-06
DDX21	1.22839e-11	0.311719	0.74	0.634	4.11977e-07
VMP1	2.06845e-07	0.309277	0.783	0.747	0.00693716
PRPF38B	1.46362e-10	0.304859	0.432	0.297	4.90869e-06
STAT3	1.17714e-13	0.304625	0.603	0.47	3.9479e-09
GK5	9.75386e-14	0.299354	0.298	0.16	3.27125e-09
SAMSN1	4.72712e-07	0.299157	0.892	0.889	0.0158538
RIPOR2	3.84838e-11	0.294031	0.342	0.212	1.29067e-06
CD81	1.89031e-08	0.29401	0.454	0.339	0.000633973
SAP30	1.08861e-13	0.288243	0.264	0.137	3.65096e-09
RHOH	1.2953e-07	0.287782	0.211	0.122	0.00434419
LFNG	1.4906e-10	0.286987	0.35	0.222	4.99916e-06
CHD1	9.06977e-10	0.281256	0.703	0.619	3.04182e-05
TOP1	9.50854e-12	0.280769	0.61	0.48	3.18897e-07
SPN	1.19968e-08	0.279508	0.279	0.173	0.00040235
CALM1	2.61964e-07	0.274492	0.779	0.736	0.00878574
IGHG4	9.57993e-18	0.273527	0.125	0.032	3.21292e-13
NEAT1	7.76974e-13	0.270978	0.985	0.981	2.60581e-08
NCL	1.64769e-07	0.27039	0.667	0.561	0.00552602
PRRC2C	1.45361e-12	0.270233	0.713	0.568	4.87513e-08
DNAJA1	1.8896e-08	0.267062	0.779	0.711	0.000633734
PAPSS2	5.61007e-13	0.264952	0.236	0.115	1.88151e-08
PAG1	8.30914e-09	0.264228	0.291	0.185	0.000278672
ADGRE2	1.2244e-08	0.263413	0.506	0.395	0.000410639
HNRNPU	2.92389e-08	0.263389	0.85	0.772	0.000980615
IVNS1ABP	6.41753e-08	0.261619	0.698	0.618	0.00215231
SLC11A1	1.14278e-07	0.260759	0.717	0.667	0.00383266
KDM6B	6.45704e-11	0.260264	0.859	0.785	2.16556e-06
PAK2	3.08575e-10	0.259474	0.61	0.475	1.0349e-05
SF1	3.89358e-09	0.258485	0.506	0.382	0.000130583
BRI3	2.34008e-11	0.257944	0.766	0.701	7.84816e-07
METRNL	6.31949e-13	0.256872	0.831	0.687	2.11943e-08
MT-CO3	2.13001e-20	0.255692	0.994	0.998	7.14363e-16
DHX36	1.07762e-09	0.252451	0.39	0.259	3.61411e-05
PSMA2	4.75467e-07	-0.254471	0.31	0.411	0.0159462
MNDA	1.6862e-11	-0.255326	0.722	0.851	5.65517e-07
BRK1	2.63918e-12	-0.255917	0.622	0.749	8.85129e-08
AP1S2	1.79638e-11	-0.256041	0.692	0.802	6.0247e-07
S100A9	8.83935e-20	-0.256725	0.88	0.985	2.96454e-15
SLC25A5	9.741e-13	-0.259554	0.654	0.761	3.26694e-08
TMEM167A	2.36656e-09	-0.260578	0.462	0.583	7.93698e-05
RPS6	7.96674e-18	-0.265276	0.97	0.99	2.67189e-13
PFN1	3.90749e-22	-0.269302	0.971	0.99	1.31049e-17
CSTA	4.68644e-15	-0.270683	0.741	0.873	1.57174e-10
PKM	2.68019e-14	-0.274318	0.711	0.826	8.98881e-10
ACTB	7.66331e-28	-0.27831	0.989	0.999	2.57012e-23
CD68	1.55391e-13	-0.279427	0.698	0.819	5.21149e-09
RBM3	4.23797e-16	-0.281539	0.728	0.814	1.42133e-11
S100A12	3.60111e-16	-0.281692	0.53	0.736	1.20774e-11
BTF3	3.1795e-21	-0.28222	0.852	0.932	1.06634e-16
FCGR1A	1.27263e-09	-0.282627	0.283	0.409	4.26813e-05
LY86	1.20913e-12	-0.284565	0.409	0.558	4.05519e-08
PSME2	2.78595e-08	-0.284973	0.686	0.746	0.000934352
RPS2	5.3276e-30	-0.285267	0.973	0.998	1.78677e-25
TNFAIP8	7.35593e-10	-0.294989	0.473	0.584	2.46703e-05
HSPA5	7.12743e-07	-0.296804	0.557	0.643	0.023904
HNRNPA1	2.40021e-17	-0.297057	0.759	0.856	8.04982e-13
PLAC8	4.00042e-08	-0.29717	0.264	0.386	0.00134166
RPL17	3.3368e-10	-0.298232	0.477	0.595	1.11909e-05
CXCL8	5.12202e-13	-0.308898	0.764	0.871	1.71782e-08
FCN1	5.49436e-19	-0.309967	0.781	0.948	1.8427e-14
TPSB2	3.49026e-10	-0.318547	0.087	0.201	1.17056e-05
PHLDA1	6.80604e-11	-0.322696	0.348	0.516	2.28261e-06
PLAUR	8.69174e-21	-0.327101	0.941	0.975	2.91504e-16
MS4A6A	1.30402e-14	-0.327413	0.681	0.807	4.37341e-10
IGKC	3.29697e-08	-0.3334	0.399	0.516	0.00110574
GPR183	1.35678e-12	-0.342344	0.629	0.785	4.55038e-08
CAPG	9.6668e-16	-0.36183	0.511	0.659	3.24205e-11
CALM2	8.44212e-21	-0.363773	0.817	0.906	2.83132e-16
LGALS2	4.28767e-19	-0.370009	0.344	0.574	1.438e-14
EIF1AY	1.76874e-34	-0.376615	0.017	0.269	5.93201e-30
B2M	1.90967e-64	-0.382218	0.998	1	6.40466e-60
RPL21	4.58433e-31	-0.38904	0.992	0.998	1.53749e-26
HLA-DPB1	1.71904e-13	-0.396461	0.768	0.85	5.76533e-09
S100A8	2.73226e-26	-0.398933	0.825	0.962	9.16346e-22
HLA-DMA	3.49145e-19	-0.407269	0.595	0.733	1.17096e-14
HLA-DRA	4.36292e-19	-0.409471	0.922	0.975	1.46324e-14
HLA-DRB1	1.31084e-16	-0.411635	0.886	0.926	4.3963e-12
RPL3	3.80762e-38	-0.420984	0.932	0.981	1.277e-33
LYZ	2.30957e-31	-0.422275	0.857	0.99	7.74583e-27
TMSB4X	1.02646e-38	-0.446187	0.998	1	3.44256e-34
HLA-DQA1	6.62753e-07	-0.446245	0.544	0.612	0.0222274
CD14	1.31805e-26	-0.461468	0.73	0.874	4.42048e-22
TPSAB1	1.45262e-11	-0.499749	0.046	0.158	4.87181e-07
RPL7	1.64987e-40	-0.528857	0.941	0.993	5.53334e-36
CCL3	2.62522e-17	-0.529873	0.578	0.759	8.80448e-13
CD74	4.16046e-28	-0.534518	0.928	0.974	1.39534e-23
IGHA1	6.06497e-23	-0.545032	0.118	0.335	2.03407e-18
CXCL2	1.45369e-21	-0.552156	0.643	0.831	4.87539e-17
C15orf48	5.37255e-14	-0.553105	0.432	0.603	1.80185e-09
CCL3L1	3.04718e-12	-0.555085	0.363	0.528	1.02196e-07
NPC2	4.99625e-46	-0.564013	0.797	0.932	1.67564e-41
DDX3Y	3.16156e-59	-0.568485	0.046	0.451	1.06032e-54
CXCL3	2.90718e-13	-0.705862	0.433	0.605	9.75009e-09
RPS4Y1	4.97326e-108	-1.07388	0.07	0.678	1.66793e-103

## Sheet: MyC2
Gene	p_val	avg_logFC	AERD	CRSwNP	p_val_adj
CCL17	2.96832e-08	1.17637	0.116	0.022	0.000995516
XIST	6.97627e-72	1.10649	0.721	0.087	2.3397e-67
MTRNR2L8	1.70156e-31	0.980325	0.805	0.428	5.70668e-27
ALOX15	3.75255e-27	0.86276	0.312	0.043	1.25853e-22
MTRNR2L12	1.75573e-21	0.765831	0.856	0.642	5.88836e-17
HSP90AA1	7.11644e-13	0.720615	0.953	0.909	2.38671e-08
ABL2	8.57116e-08	0.635815	0.553	0.396	0.0028746
MT-ATP6	7.62813e-26	0.599521	0.972	0.981	2.55832e-21
MT-ND1	1.84588e-20	0.552392	0.963	0.983	6.19072e-16
ZBTB7A	1.39771e-12	0.513617	0.479	0.259	4.68763e-08
HLA-DRB5	7.15483e-13	0.512603	0.777	0.533	2.39959e-08
CD209	4.67318e-09	0.512004	0.312	0.137	0.000156729
TGM2	7.08833e-10	0.508098	0.228	0.075	2.37729e-05
RUNX3	5.35344e-07	0.502281	0.567	0.397	0.0179544
HLA-DQA2	2.39551e-11	0.497891	0.521	0.271	8.03408e-07
YBX3	4.09959e-07	0.49286	0.702	0.56	0.0137492
HSPH1	3.37031e-08	0.459697	0.572	0.389	0.00113034
ELL2	8.04622e-07	0.457533	0.381	0.235	0.0269854
AP1B1	1.4605e-06	0.455903	0.498	0.353	0.0489822
NEAT1	1.39085e-06	0.4555	0.907	0.937	0.0466463
DDX3X	3.29277e-09	0.441977	0.777	0.687	0.000110433
JUND	2.36171e-09	0.43138	0.935	0.865	7.92071e-05
MT-ND2	1.46068e-10	0.420989	0.949	0.974	4.89883e-06
MT-ND3	2.55888e-18	0.418866	0.963	0.981	8.58196e-14
HSPA8	8.96481e-08	0.40685	0.888	0.842	0.00300662
SLA	7.60689e-08	0.403527	0.414	0.235	0.0025512
HSP90AB1	2.33119e-09	0.403478	0.907	0.851	7.81836e-05
MT-CO3	1.22061e-12	0.401746	0.967	0.993	4.09369e-08
PER1	1.93684e-11	0.400022	0.544	0.313	6.49577e-07
EPB41L2	7.92535e-07	0.394472	0.391	0.235	0.02658
MT-ND4	2.27874e-18	0.393511	0.967	0.986	7.64245e-14
ITPRIPL2	1.94144e-11	0.392922	0.433	0.214	6.51121e-07
MT-ATP8	1.4482e-09	0.381849	0.465	0.253	4.85697e-05
MACF1	6.85325e-09	0.379955	0.507	0.32	0.000229844
MATK	1.30778e-12	0.369545	0.195	0.041	4.38603e-08
EHBP1L1	5.97454e-09	0.367765	0.521	0.336	0.000200374
CALM1	1.02086e-08	0.361431	0.865	0.807	0.000342375
P4HA1	5.27625e-08	0.359735	0.419	0.248	0.00176955
VIM	2.55239e-07	0.356293	0.972	0.981	0.00856022
WNT5A	1.99712e-11	0.351791	0.219	0.06	6.69795e-07
KDM6B	4.62274e-08	0.339244	0.805	0.721	0.00155037
MT-CYB	2.96638e-10	0.33725	0.958	0.974	9.94864e-06
RHOQ	9.42384e-07	0.329542	0.54	0.377	0.0316057
MT-CO2	2.60707e-12	0.329426	0.972	0.991	8.7436e-08
PLK3	1.16501e-06	0.320177	0.572	0.411	0.039072
BATF3	2.19287e-07	0.297438	0.27	0.125	0.00735446
DNAJA4	1.21274e-06	0.280478	0.186	0.072	0.0406728
SGPL1	6.51203e-07	0.279852	0.349	0.192	0.02184
RAMP1	3.25207e-07	0.277498	0.181	0.063	0.0109068
SPATS2L	5.44553e-07	0.27152	0.451	0.267	0.0182632
FKBP5	9.66676e-08	0.261452	0.456	0.274	0.00324204
MCL1	1.19198e-06	0.257182	0.907	0.914	0.0399766
SSR2	6.35564e-07	-0.260546	0.586	0.714	0.0213155
TUFM	1.11706e-06	-0.260548	0.419	0.563	0.0374639
BTF3	2.47453e-09	-0.263859	0.86	0.937	8.29907e-05
TMEM50A	5.87904e-08	-0.264112	0.474	0.651	0.00197171
RPL15	3.64212e-12	-0.277544	0.972	0.995	1.22149e-07
RPS6	5.89671e-09	-0.281578	0.981	0.997	0.000197764
MYL12A	1.21579e-07	-0.298999	0.795	0.911	0.00407752
FCGRT	2.29845e-07	-0.302878	0.749	0.873	0.00770853
LY86	2.64187e-07	-0.30301	0.409	0.579	0.00886031
LAPTM4A	2.87619e-08	-0.305008	0.619	0.771	0.000964618
LAMTOR1	1.30693e-08	-0.306459	0.6	0.753	0.000438319
CALM2	4.21436e-08	-0.309209	0.814	0.89	0.00141341
EIF1AY	1.85316e-15	-0.31634	0	0.245	6.21514e-11
CD37	4.79994e-07	-0.32059	0.493	0.628	0.016098
HNRNPA1	4.97597e-09	-0.329212	0.823	0.908	0.000166884
TYROBP	3.64878e-13	-0.331474	0.949	0.976	1.22373e-08
RPS2	1.08471e-15	-0.345764	0.981	1	3.6379e-11
CST3	6.33975e-11	-0.364281	0.967	0.985	2.12623e-06
NDUFA4	1.03524e-13	-0.367329	0.795	0.908	3.47199e-09
TMBIM4	6.9989e-11	-0.370429	0.47	0.664	2.34729e-06
FTH1	3.31068e-09	-0.377732	0.995	1	0.000111034
HLA-DMA	3.48574e-15	-0.383434	0.856	0.913	1.16905e-10
RPL3	2.50743e-14	-0.386308	0.958	0.986	8.40942e-10
TMSB4X	4.02937e-13	-0.397046	1	1	1.35137e-08
RPL21	2.43101e-13	-0.411161	0.995	0.998	8.15311e-09
HLA-C	7.98097e-15	-0.447512	0.926	0.964	2.67666e-10
LTA4H	4.77115e-10	-0.454917	0.135	0.351	1.60015e-05
BCL2A1	6.58946e-09	-0.466269	0.595	0.793	0.000220997
RPL7	9.28235e-14	-0.486819	0.972	0.99	3.11311e-09
FCER1G	1.15016e-14	-0.497369	0.926	0.947	3.8574e-10
ALOX5AP	7.80934e-07	-0.52508	0.433	0.613	0.026191
TPSAB1	1.36552e-06	-0.525152	0.042	0.17	0.0457967
CSTA	2.66818e-13	-0.537077	0.279	0.538	8.94854e-09
B2M	1.05243e-36	-0.595249	0.995	1	3.52964e-32
IGHA1	2.11982e-07	-0.651946	0.167	0.342	0.00710947
DDX3Y	7.02652e-32	-0.702984	0.005	0.461	2.35655e-27
S100A9	6.07999e-07	-0.75445	0.409	0.555	0.0203911
FCN1	1.49415e-13	-0.830205	0.07	0.324	5.0111e-09
LYZ	7.95894e-29	-1.01232	0.874	0.967	2.66927e-24
RPS4Y1	2.26406e-45	-1.0173	0.056	0.682	7.59322e-41
S100A8	5.3903e-11	-1.20801	0.205	0.435	1.8078e-06

## Sheet: NK1
	p_val	avg_logFC	pct.1	pct.2	p_val_adj
FGR	1.21327e-05	-0.266662	0.285	0.32	0.406907
KLRC2	5.76467e-06	-0.288112	0.09	0.137	0.193335
RGS2	4.49921e-07	-0.265311	0.363	0.42	0.0150894
GADD45B	4.01911e-07	0.379436	0.479	0.381	0.0134793
HNRNPH2	2.33903e-07	-0.259624	0.211	0.265	0.00784463
PPP2R1A	4.82054e-08	-0.263026	0.2	0.258	0.00161671
PTGDS	2.51354e-08	-0.352407	0.094	0.16	0.000842991
EWSR1	2.4321e-08	-0.271739	0.263	0.322	0.000815679
HIGD1A	1.07153e-08	-0.283312	0.145	0.208	0.00035937
CAPZA2	9.63708e-09	-0.289112	0.206	0.271	0.000323209
PKM	7.7953e-09	-0.272413	0.266	0.33	0.000261439
CCL3	1.09441e-09	0.353028	0.604	0.499	3.67044e-05
ANXA2	8.28168e-10	-0.275076	0.367	0.428	2.77751e-05
FKBP2	7.66527e-10	0.272457	0.416	0.304	2.57078e-05
RAB7A	6.39546e-10	-0.29775	0.352	0.408	2.14491e-05
SELENOF	4.81578e-10	-0.276883	0.385	0.434	1.61512e-05
RNF167	3.99563e-10	-0.277864	0.23	0.305	1.34006e-05
HLA-DRA	1.84955e-10	-0.277081	0.05	0.11	6.20302e-06
SUMO1	1.16573e-10	-0.277929	0.474	0.51	3.90963e-06
PSMA2	3.89945e-11	-0.336005	0.326	0.384	1.3078e-06
EIF3L	1.90838e-11	-0.297911	0.347	0.414	6.40031e-07
IGKC	1.76681e-11	-0.280085	0.229	0.307	5.92552e-07
RSL24D1	5.09427e-12	-0.26293	0.424	0.491	1.70852e-07
CCL4L2	5.03897e-12	0.5498	0.39	0.277	1.68997e-07
INSIG1	2.39186e-12	-0.343363	0.158	0.241	8.02183e-08
C12orf75	2.0297e-12	-0.2879	0.547	0.595	6.8072e-08
ATP5F1B	1.09596e-12	-0.295515	0.472	0.519	3.67563e-08
XCL1	1.05766e-12	0.278929	0.203	0.107	3.54718e-08
SRP9	7.92135e-13	-0.31887	0.418	0.471	2.65666e-08
TNFSF9	3.74778e-13	0.301513	0.124	0.052	1.25693e-08
FGFBP2	3.24202e-13	-0.254127	0.756	0.8	1.08731e-08
TXNIP	2.97042e-13	0.295164	0.685	0.585	9.9622e-09
APOBEC3G	2.81136e-13	-0.256257	0.628	0.664	9.42875e-09
PSMA4	2.15509e-13	-0.320188	0.347	0.424	7.22775e-09
CAPZB	1.16034e-13	-0.266501	0.639	0.661	3.89155e-09
SCP2	2.80728e-14	-0.309581	0.41	0.481	9.41505e-10
ACTR3	1.93454e-14	-0.251123	0.631	0.684	6.48806e-10
IFITM3	1.18124e-14	0.259047	0.343	0.208	3.96163e-10
PSAP	7.27767e-15	-0.356098	0.335	0.413	2.44078e-10
SELENOT	5.30102e-15	-0.326437	0.425	0.487	1.77786e-10
HNRNPA0	3.77842e-15	-0.31377	0.558	0.606	1.26721e-10
ARPC1B	2.94968e-15	-0.315028	0.658	0.695	9.89263e-11
BIN2	1.02029e-15	-0.264173	0.658	0.71	3.42186e-11
UBE2D3	5.30781e-16	-0.270648	0.579	0.647	1.78013e-11
ATP6V1G1	4.88884e-16	-0.253323	0.597	0.654	1.63962e-11
LAPTM5	1.38643e-16	-0.257306	0.655	0.703	4.6498e-12
SYAP1	8.91847e-18	0.253088	0.566	0.402	2.99108e-13
CCND3	8.77205e-18	-0.272613	0.653	0.708	2.94197e-13
XCL2	8.44954e-18	0.394467	0.568	0.415	2.83381e-13
PRMT2	4.08994e-18	0.336488	0.549	0.391	1.37168e-13
PDE4D	3.88759e-18	0.280272	0.439	0.277	1.30382e-13
MBP	3.13872e-18	0.25519	0.626	0.458	1.05266e-13
LSP1	1.78105e-18	-0.263856	0.669	0.711	5.97328e-14
IL2RG	1.25415e-18	-0.277001	0.686	0.738	4.20618e-14
NEAT1	6.41163e-19	0.320483	0.788	0.683	2.15033e-14
ARPC5	4.66285e-19	-0.293953	0.616	0.682	1.56383e-14
TCF25	4.42001e-19	0.261016	0.658	0.482	1.48238e-14
NCL	1.07996e-19	0.260615	0.786	0.657	3.62198e-15
TLN1	7.44251e-20	0.277759	0.617	0.439	2.49607e-15
EEF2	7.08779e-20	-0.26594	0.648	0.725	2.3771e-15
SYNE1	5.67749e-20	0.277519	0.437	0.267	1.90412e-15
KDM6B	4.48859e-20	0.323701	0.358	0.209	1.50538e-15
MYBL1	3.81349e-20	0.281081	0.465	0.295	1.27897e-15
TNFRSF18	3.59198e-20	0.367059	0.331	0.187	1.20468e-15
TMED2	7.94124e-21	-0.417104	0.355	0.454	2.66333e-16
SYTL3	4.99895e-21	0.291018	0.699	0.547	1.67655e-16
SMAP2	3.64921e-21	0.305944	0.459	0.287	1.22387e-16
ANKRD11	2.3606e-21	0.275107	0.462	0.279	7.91697e-17
ANKRD9	1.72453e-21	0.25246	0.166	0.058	5.78372e-17
HSP90AA1	9.60256e-22	0.283949	0.875	0.789	3.22051e-17
AREG	8.41319e-22	0.411679	0.701	0.563	2.82162e-17
UTRN	3.62064e-22	0.262785	0.499	0.304	1.21429e-17
TRAPPC10	3.54454e-22	0.278062	0.392	0.224	1.18877e-17
RBM38	3.16394e-22	0.268611	0.489	0.305	1.06112e-17
UBALD2	2.65128e-22	0.303413	0.435	0.262	8.89187e-18
CD52	2.21355e-22	-0.317392	0.562	0.657	7.42381e-18
ANXA1	2.14856e-22	-0.297719	0.735	0.802	7.20585e-18
MYOM2	2.04305e-22	0.307138	0.302	0.146	6.85198e-18
CDV3	1.3084e-22	0.271048	0.436	0.255	4.38812e-18
ETS1	1.19092e-22	0.342864	0.585	0.415	3.99409e-18
ITGB2	4.9655e-23	-0.263385	0.8	0.873	1.66533e-18
RPL17	4.41943e-23	-0.366885	0.436	0.549	1.48219e-18
IGHG4	3.78787e-23	0.264998	0.104	0.019	1.27038e-18
NFKBIA	2.32824e-23	0.455736	0.768	0.682	7.80845e-19
PRDM1	8.86151e-24	0.290066	0.413	0.234	2.97197e-19
BOD1L1	2.29796e-24	0.297716	0.4	0.223	7.70691e-20
KLF13	2.04778e-24	0.278461	0.409	0.225	6.86784e-20
GNLY	7.06807e-25	0.290065	0.939	0.95	2.37049e-20
SON	2.43237e-25	0.363375	0.756	0.575	8.15767e-21
GNAS	1.72653e-25	0.291388	0.654	0.452	5.79044e-21
RASGRP1	1.26884e-25	0.281001	0.28	0.126	4.25544e-21
PPP1CA	1.04905e-25	-0.327777	0.59	0.685	3.5183e-21
CEMIP2	2.9934e-26	0.366069	0.638	0.457	1.00393e-21
FYN	1.04985e-26	0.321139	0.643	0.454	3.52098e-22
CCL4	3.7579e-27	0.453044	0.98	0.958	1.26032e-22
RPS17	2.77339e-27	-0.3914	0.381	0.531	9.30138e-23
CNOT6L	8.58482e-28	0.359284	0.574	0.372	2.87918e-23
RUNX3	3.42834e-28	0.334517	0.665	0.469	1.1498e-23
GRASP	1.9111e-28	0.441452	0.29	0.129	6.40945e-24
IER5	1.25829e-28	0.356957	0.37	0.187	4.22006e-24
MTRNR2L8	3.21305e-29	0.406152	0.33	0.156	1.07759e-24
DDX3X	9.4961e-30	0.391799	0.621	0.419	3.1848e-25
IGHA1	6.79752e-30	-0.4664	0.057	0.184	2.27975e-25
AKAP13	5.86943e-30	0.338895	0.655	0.459	1.96849e-25
TPSB2	4.88569e-30	-0.447956	0.04	0.158	1.63856e-25
RBM3	2.82247e-30	-0.387416	0.65	0.729	9.46598e-26
CD81	1.13321e-31	0.279185	0.655	0.398	3.80056e-27
RNF213	8.96121e-32	0.345574	0.687	0.474	3.00541e-27
MT-ND1	7.02749e-32	0.25074	0.952	0.883	2.35688e-27
MT-ATP8	1.05715e-32	0.363241	0.266	0.1	3.54547e-28
TPSAB1	9.84195e-33	-0.467027	0.029	0.148	3.30079e-28
KLF2	1.33288e-33	0.505574	0.576	0.372	4.4702e-29
HNRNPK	7.40136e-34	-0.367109	0.657	0.778	2.48227e-29
PIK3R1	1.9393e-34	0.462834	0.657	0.452	6.50402e-30
ARF6	6.90133e-35	-0.434762	0.569	0.679	2.31457e-30
CORO1A	4.02213e-36	-0.316803	0.857	0.926	1.34894e-31
NFIL3	3.1466e-36	0.388154	0.351	0.152	1.05531e-31
CALM2	5.68626e-37	-0.387277	0.677	0.772	1.90706e-32
CFL1	2.89619e-37	-0.2722	0.965	0.984	9.71325e-33
SRRM2	1.92035e-37	0.369926	0.597	0.359	6.44045e-33
CAP1	1.84158e-37	-0.431897	0.625	0.724	6.17631e-33
TNFAIP3	4.5593e-38	0.517014	0.655	0.452	1.5291e-33
DIP2A	4.34622e-39	0.431675	0.324	0.126	1.45763e-34
RPL7A	1.12021e-39	0.259499	0.939	0.908	3.75695e-35
PFN1	7.38342e-42	-0.272022	0.997	0.999	2.47625e-37
JUND	6.0384e-44	0.373499	0.838	0.606	2.02516e-39
HIST1H4C	1.0148e-44	0.592572	0.625	0.383	3.40344e-40
MT-CO3	1.28916e-47	0.273378	0.997	0.997	4.32359e-43
HNRNPA1	1.90049e-50	-0.405008	0.797	0.897	6.37388e-46
RPL21	7.24106e-51	-0.252384	0.999	0.999	2.42851e-46
REL	4.65677e-51	0.507406	0.772	0.549	1.56179e-46
ARHGDIB	3.06586e-51	-0.350504	0.908	0.949	1.02823e-46
MT-ND3	1.89719e-51	0.342352	0.982	0.969	6.36279e-47
ARL4C	1.00387e-51	0.435814	0.848	0.689	3.36678e-47
RPS6	3.12718e-52	-0.292019	0.975	0.997	1.04879e-47
MT-CYB	1.17931e-53	0.313705	0.982	0.988	3.95518e-49
TMSB4X	1.97112e-57	-0.275859	1	1	6.61075e-53
MT-CO2	7.13173e-58	0.261	0.999	0.999	2.39184e-53
MTRNR2L12	3.72988e-58	0.57292	0.542	0.258	1.25093e-53
METRNL	3.62938e-60	0.495562	0.765	0.497	1.21722e-55
RPS4Y1	2.98241e-72	-0.522751	0.229	0.576	1.00024e-67
ACTB	2.62174e-78	-0.466471	0.972	1	8.79278e-74
RPL7	2.44877e-85	-0.521564	0.943	0.99	8.21269e-81
RPL3	2.25256e-89	-0.426533	0.965	1	7.55464e-85
MT-ATP6	1.73295e-89	0.497972	0.989	0.976	5.81195e-85
XIST	1.14534e-102	0.652215	0.4	0.063	3.84126e-98
RPL28	1.19657e-121	0.40162	0.997	0.969	4.01304e-117
B2M	1.12113e-172	-0.365641	0.999	1	3.76006e-168

## Sheet: NK2
	p_val	avg_logFC	pct.1	pct.2	p_val_adj
SELENOT	1.24706e-05	-0.270626	0.335	0.38	0.41824
STARD3NL	9.38589e-06	-0.293349	0.25	0.308	0.314784
TAF7	8.73443e-06	-0.25353	0.423	0.459	0.292935
PSMA2	7.7601e-06	-0.321263	0.207	0.267	0.260258
SELENOF	6.24458e-06	-0.282795	0.348	0.389	0.209431
ANXA1	5.69597e-06	-0.312225	0.593	0.63	0.191031
LAPTM4A	5.39785e-06	-0.262776	0.313	0.373	0.181033
CCL4	3.53293e-06	0.416069	0.889	0.827	0.118487
TUBA1A	1.887e-06	-0.304224	0.373	0.43	0.063286
CAP1	1.79475e-06	-0.262317	0.502	0.523	0.0601923
HBB	1.54396e-06	0.741993	0.15	0.083	0.0517813
TMED2	9.90719e-07	-0.29436	0.333	0.383	0.0332267
SDCBP	2.04316e-07	-0.323014	0.528	0.575	0.00685236
ARL4C	8.42493e-08	0.312854	0.574	0.45	0.00282555
CAPG	4.64957e-08	-0.310308	0.205	0.3	0.00155937
ISG20	4.49648e-08	0.254668	0.551	0.418	0.00150803
CD74	3.23033e-08	-0.364171	0.54	0.599	0.00108339
SH2D1A	2.69984e-08	-0.297019	0.381	0.459	0.000905472
APOBEC3G	1.62062e-08	-0.252086	0.705	0.74	0.000543525
COTL1	1.55577e-08	-0.25548	0.524	0.613	0.000521775
NFKBIZ	8.65775e-09	0.269227	0.281	0.168	0.000290364
MIF	7.79374e-09	0.382615	0.592	0.44	0.000261386
AC020916.1	2.58244e-09	-0.45407	0.319	0.406	8.66098e-05
LIMD2	2.10696e-09	-0.26221	0.635	0.67	7.06631e-05
TPSAB1	1.31577e-09	-0.34784	0.04	0.114	4.41284e-05
PPP1R14B	7.67991e-10	0.280785	0.304	0.181	2.57569e-05
ARL4A	4.21969e-10	-0.387412	0.271	0.369	1.4152e-05
IGFBP2	3.25487e-10	0.28906	0.259	0.143	1.09162e-05
SMAP2	2.96671e-10	0.251169	0.425	0.273	9.94975e-06
NFKB1	1.55367e-11	0.291952	0.37	0.224	5.21071e-07
NFKBIA	1.42112e-11	0.385683	0.766	0.67	4.76617e-07
CIRBP	1.11823e-11	-0.252867	0.704	0.738	3.75033e-07
REL	1.00179e-11	0.2563	0.827	0.733	3.35981e-07
KDM6B	5.2909e-12	0.286029	0.5	0.331	1.77446e-07
NEAT1	3.42692e-12	0.337126	0.744	0.59	1.14932e-07
SYNE2	1.62354e-12	0.275573	0.349	0.196	5.44504e-08
CNBP	1.44098e-12	-0.311947	0.559	0.636	4.83276e-08
ITM2C	1.19827e-12	-0.496712	0.432	0.546	4.01877e-08
RPL7	9.15326e-13	-0.290911	0.947	0.943	3.06982e-08
KLF2	3.6912e-13	0.598119	0.281	0.148	1.23795e-08
RNF213	3.64858e-13	0.262088	0.551	0.359	1.22366e-08
CXCR4	2.10999e-13	-0.252459	0.932	0.971	7.07648e-09
MT-ND4L	1.36915e-13	0.289623	0.615	0.425	4.59185e-09
EVL	1.24874e-13	-0.260338	0.708	0.787	4.18803e-09
ARF6	1.11093e-13	-0.368043	0.58	0.641	3.72582e-09
FOS	8.29496e-14	-0.364729	0.696	0.776	2.78196e-09
HNRNPA0	4.87169e-14	-0.327485	0.55	0.62	1.63387e-09
SARAF	3.97643e-14	-0.261533	0.795	0.881	1.33361e-09
CORO1A	3.59983e-14	-0.250032	0.822	0.885	1.20731e-09
RPL3	3.23931e-14	-0.273417	0.976	0.998	1.0864e-09
IGKC	1.91957e-14	-0.400578	0.233	0.366	6.43785e-10
HNRNPK	6.48997e-15	-0.311729	0.682	0.744	2.17661e-10
ARHGDIB	1.79682e-15	-0.265735	0.851	0.88	6.02619e-11
YPEL5	1.34627e-15	-0.420936	0.671	0.733	4.51513e-11
CD69	6.23137e-16	-0.337856	0.757	0.856	2.08988e-11
TNFRSF18	3.6633e-16	0.354258	0.516	0.322	1.2286e-11
HNRNPA1	1.24768e-17	-0.302453	0.785	0.868	4.18448e-13
GNLY	5.55141e-18	0.508059	0.739	0.577	1.86183e-13
MT-ND2	4.39988e-18	0.279999	0.983	0.961	1.47563e-13
TNFAIP3	1.2546e-18	0.388721	0.776	0.645	4.20769e-14
ACTB	6.85632e-21	-0.312339	0.96	0.994	2.29947e-16
AREG	3.21743e-21	0.586305	0.838	0.748	1.07906e-16
PRDM1	1.09318e-23	0.379007	0.274	0.097	3.6663e-19
GRASP	7.93692e-24	0.592911	0.297	0.118	2.66188e-19
MT-ND1	7.65701e-25	0.281186	0.972	0.965	2.56801e-20
IGHA1	4.83009e-25	-0.620781	0.077	0.249	1.61991e-20
EIF1AY	1.42188e-26	-0.390369	0.047	0.225	4.7687e-22
RPS21	3.84828e-27	0.274186	0.985	0.956	1.29064e-22
DDX3Y	8.54606e-28	-0.498665	0.066	0.255	2.86618e-23
HIST1H4C	7.23841e-29	0.595202	0.723	0.46	2.42762e-24
MT-ATP8	3.31931e-29	0.409298	0.316	0.109	1.11323e-24
RBM3	1.32654e-32	-0.476363	0.587	0.729	4.44895e-28
DUSP1	6.31523e-33	-0.578828	0.751	0.882	2.118e-28
RPS4X	1.377e-37	0.260448	0.998	0.997	4.61818e-33
MTRNR2L8	2.55501e-42	0.63104	0.507	0.208	8.56899e-38
MTRNR2L12	1.07597e-42	0.580512	0.642	0.326	3.60857e-38
MT-ND3	5.4856e-43	0.363186	0.99	0.981	1.83976e-38
MT-ATP6	5.15286e-45	0.448393	0.99	0.983	1.72817e-40
B2M	1.29049e-45	-0.250499	0.996	1	4.32806e-41
MT-CYB	3.91696e-48	0.380565	0.995	0.994	1.31367e-43
RPS4Y1	2.80746e-83	-0.799788	0.205	0.704	9.41566e-79
RPL28	1.75778e-102	0.43917	0.999	0.991	5.89524e-98
XIST	4.19315e-121	0.974559	0.459	0.026	1.4063e-116

[truncated: 9 more sheets: pDC, proLy, TC1, TC2, TC3, TC4, TC5, TC6, TREG]
